# Supplementary material for: Development of a plasmid-based expression system in Clostridium thermocellum and its use to screen heterologous expression of bifunctional alcohol dehydrogenases (adhEs)
Source: Metab Eng Commun. 2016 Apr 22;3:120–9. doi: 10.1016/j.meteno.2016.04.001 (PMC5678826; doi:10.1016/j.meteno.2016.04.001)
Supplement: Supplementary file 2 — Supplementary material [file mmc2.xlsx]

## Sheet: peptides
Matched ion intensity of peptides identified by tandem mass spectrometry			Matched ion intensity (log2 transformed data)
		Replicate -->	rep 1	rep 2	rep 1	rep 2	rep 1	rep 2	rep 1	rep 2	rep 1	rep 2	rep 1	rep 2	rep 1	rep 2	rep 1	rep 2	rep 1	rep 2	rep 1	rep 2	rep 1	rep 2	rep 1	rep 2	rep 1	rep 2	rep 1	rep 2
		AdhE source	Cth wt	Cth wt	none	none	Cth wt	Cth wt	Cth D494G	Cth D494G	Cth AdhE*	Cth AdhE*	Tsc wt	Tsc wt	Tsc ALK2	Tsc ALK2	Tmat wt	Tmat wt	Gthe wt	Gthe wt	Tthe wt	Tthe wt	Ccla wt	Ccla wt	Teth wt	Teth wt	Cstr wt	Cstr wt	Cthe D494G P525L	Cthe D494G P525L
		Plasmid -->	none	none	none	none	pLL1119	pLL1119	pLL1120	pLL1120	pLL1121	pLL1121	pLL1123	pLL1123	pLL1124	pLL1124	pLL1126	pLL1126	pLL1127	pLL1127	pLL1128	pLL1128	pLL1129	pLL1129	pLL1130	pLL1130	pLL1131	pLL1131	pLL1122	pLL1122
		Strain -->	LL1004	LL1004	LL1111	LL1111	LL1111	LL1111	LL1111	LL1111	LL1111	LL1111	LL1111	LL1111	LL1111	LL1111	LL1111	LL1111	LL1111	LL1111	LL1111	LL1111	LL1111	LL1111	LL1111	LL1111	LL1111	LL1111	LL1111	LL1111
Peptide	Protein	Sample ID -->	LL1004_1	LL1004_2	LL1111_1	LL1111_2	383_1	383_2	414_1	414_2	415_1	415_2	416_1	416_2	417_1	417_2	418_1	418_2	419_1	419_2	420_1	420_2	421_1	421_2	422_1	422_2	423_1	423_2	430_1	430_2
AAYSSGKPAIGVGAGNTPAIIDDSADIVLAVNSIIHSK	414_C_thermocellum_adhE_D494G						22.7484		20.1355	21.1892	22.3961	23.079	18.4085																24.071	24.0475
AGAAEMLAFQPDTIIAVGGGSAMDAAK	414_C_thermocellum_adhE_D494G		22.5096	22.4543			22.4126	22.6428			22.5913	23.1481															25.0979	25.222	22.5143	22.811
AGAPEGIIGWIDVPSLELTNLVMR	414_C_thermocellum_adhE_D494G		21.6417	21.738	16.4149	17.6348	22.4826	22.63	21.2552	21.4633	23.1991	22.8724	15.5463																22.7521	23.4028
AHTIANLAGFEVPETTK	414_C_thermocellum_adhE_D494G		20.6962	20.8157	19.8015	20.131	22.8836	22.2404	21.6224	22.2679	23.3361	22.0788																	22.7798	23.2521
AIDELKEK	414_C_thermocellum_adhE_D494G		22.106	22.5122			22.4389	22.2232	21.3368	20.2403	22.3891	22.8202															25.6642	25.6333	22.2009	23.6775
AKDFDDALDK	414_C_thermocellum_adhE_D494G						22.5681	22.371			22.3315	22.3808																	25.5261	23.4821
AKDFDDALDKAER	414_C_thermocellum_adhE_D494G			22.3855	20.523		23.3531	22.3257	21.3726	21.5159	23.4739	23.079	15.9178														25.2778	25.3581	23.4815	23.7347
AKNSTIEAAK	414_C_thermocellum_adhE_D494G		22.9158	23.6824			22.79	22.9558	21.0475	21.3634	22.7689	22.1158																	22.6681	23.3298
AYENGASDPVAR	414_C_thermocellum_adhE_D494G		21.1701				20.7869	20.2152	21.6605	21.853																			22.6902	23.8489
AYFIAIPTSAGTGSEVTPFAVITDEK	414_C_thermocellum_adhE_D494G		22.0418	22.4546		14.2931	22.4124	22.5267	21.3633	21.5252	23.3361	23.3825	14.6945														24.8889	25.1425	22.6902	23.3077
DFDDALDKAER	414_C_thermocellum_adhE_D494G		21.9512	22.4431			22.4238	22.943	21.158	21.5956	22.3721	22.7442																	24.0195	24.0368
DYDIDEKEFLDRLDEMVEQAFDDQCTGTNPR	414_C_thermocellum_adhE_D494G																												22.775	23.223
EADVILATGGPGLVK	414_C_thermocellum_adhE_D494G		22.7424	22.5758			22.8603	22.7528	21.7004	21.404	23.2047	23.2089															24.6386	25.538	22.5636	23.0116
EAQSVYATYTQEQVDK	414_C_thermocellum_adhE_D494G							22.8581	20.4587	20.9089	22.8671	23.079																	25.0837	23.3077
EAQSVYATYTQEQVDKIFFEAAMAANK	414_C_thermocellum_adhE_D494G						20.6512	22.3279	21.3649	21.5252	20.5851	23.079	17.371																24.5538	25.4868
EFLDRLDEMVEQAFDDQCTGTNPR	414_C_thermocellum_adhE_D494G										22.6783																		23.4955	23.3077
ENMLWFR	414_C_thermocellum_adhE_D494G		22.0292	21.879			22.0498	22.2719	21.376	20.5204	23.2048	23.6485															25.972	25.4094	23.6413	23.9569
FMDIR	414_C_thermocellum_adhE_D494G																										25.3046
FNSSEAPTK	414_C_thermocellum_adhE_D494G		22.1641				22.3166	22.5267	21.1606	21.6149	22.3665	22.7222																	23.0652	23.936
GCLPVALDELK	414_C_thermocellum_adhE_D494G		22.5303	22.5679			22.3999	22.2394	21.0684	21.1733	22.859	23.3949															25.3136	25.2812	22.8162	23.0132
GCLPVALDELKNVMGK	414_C_thermocellum_adhE_D494G			22.3855	21.4465		24.1261	22.64	19.9937	21.3823	23.7057																25.6126	25.6921	22.5769	22.8653
GCYFLNEDETEK	414_C_thermocellum_adhE_D494G		22.2919	22.4239			22.456	22.2809	21.6101	21.5243	23.066	22.9965																	23.0328	23.3086
GCYFLNEDETEKVR	414_C_thermocellum_adhE_D494G		21.9702	22.4686			23.0658	23.2529	20.5034	21.3034	23.3221	23.202																	23.7369	23.997
GKNNEEKVENLIK	414_C_thermocellum_adhE_D494G										22.8711																		23.2709	23.3077
HLLNIK	414_C_thermocellum_adhE_D494G						23.8639				23.2721																24.2546	24.4323	23.3322	23.3717
IAEPLGVIAAVIPTTNPTSTAIFK	414_C_thermocellum_adhE_D494G		22.027	22.4694			21.7964	21.5419	21.6236	21.7002	23.4404	23.6236															25.3091	25.3581	22.759	22.8389
IANKYEVIDNVEK	414_C_thermocellum_adhE_D494G		21.5725	21.692			22.3417	21.5885	22.2865	22.0193	23.3318	23.3867																	24.6272	24.8342
IANKYEVIDNVEKLEK	414_C_thermocellum_adhE_D494G				17.5948	16.5897	21.85		21.3653	21.2565	23.3361																		24.9415	25.4259
IFFEAAMAANK	414_C_thermocellum_adhE_D494G		20.2707	22.4985			22.3723	20.8327		21.3673	21.2108	23.3825															25.3068	25.3581	24.466	24.5212
ILIGEVTSVDISEEFAHEK	414_C_thermocellum_adhE_D494G					18.9103	23.3015	21.574	22.4613	21.3674	23.4938	23.079	19.8157	17.9193	16.472														20.6738	23.4849
ILVNTPSSQGGIGDLYNFK	414_C_thermocellum_adhE_D494G		21.9292	22.2617			22.5168	22.1924	22.0206	22.0984	23.0439	22.8715	14.8681																22.9984	23.3077
IMWVMYEHPEVDFMDMAMR	414_C_thermocellum_adhE_D494G						22.4124	22.3276	21.3655	21.3659	22.5805																25.6578	25.4882	23.3259	23.4765
IPLAK	414_C_thermocellum_adhE_D494G		22.0437	21.9272			22.5732	22.7905	20.7039	21.3644	21.739	22.8962															25.6753	25.9278	23.3195	24.3519
ITDEK	414_C_thermocellum_adhE_D494G			21.2423				22.7935																			24.6221	24.6491	23.7624	23.6758
IVGQK	414_C_thermocellum_adhE_D494G							21.2006	21.0456																				25.0313	23.6255
IVLEAAVK	414_C_thermocellum_adhE_D494G		22.9237	22.5897			22.3167	22.4986	20.4348	20.2454	21.8775	23.058															25.1878	25.1734	23.3268	23.3358
IYIKR	414_C_thermocellum_adhE_D494G						22.8875				22.4144																24.5805			23.6161
KEFEK	414_C_thermocellum_adhE_D494G			22.3855
KEFEKR	414_C_thermocellum_adhE_D494G		22.0418	23.8367			22.7871	22.6126		21.3674	21.0903	22.5065																	21.9034	23.6234
KTIIINGALNAK	414_C_thermocellum_adhE_D494G						21.6388	19.9719		21.3672	22.8228																26.1753	26.1929	23.3705	23.8209
LAPSLTLGCGSWGGNSVSDNVGVK	414_C_thermocellum_adhE_D494G		21.7145	22.1181			22.4311	22.508	21.2633	21.8191	23.4036	23.019															25.7647	25.5985	22.93	23.0406
LCPVLAMYR	414_C_thermocellum_adhE_D494G		22.3894	22.5147			22.7749	22.3282	21.351	20.7532	22.7604	23.3948																	22.8752	23.1976
LDEMVEQAFDDQCTGTNPR	414_C_thermocellum_adhE_D494G		21.7645	21.5812			22.0241	22.5077	22.2276	22.4935	22.7721	23.6752																	23.8936	23.3267
LREAQSVYATYTQEQVDK	414_C_thermocellum_adhE_D494G																												22.7429	23.255
LREAQSVYATYTQEQVDKIFFEAAMAANK	414_C_thermocellum_adhE_D494G																10.6083	13.6224	15.5479	16.351	14.3471
LVADGGFGHTSSLYIDTVTQK	414_C_thermocellum_adhE_D494G		22.0437	22.3855	16.3306	15.1903	22.434	22.7205	20.6697	21.5942	23.3144	23.079	12.993																23.6433	23.823
LVADGGFGHTSSLYIDTVTQKEK	414_C_thermocellum_adhE_D494G						23.3257				21.3562																			23.3077
MAVEETGMGVVEDK	414_C_thermocellum_adhE_D494G		22.999	23.2655			22.3976	22.7474	20.6122	21.3667	22.1322	23.5333	13.8672														25.6132	25.709	22.6902	23.054
MAVEETGMGVVEDKVIK	414_C_thermocellum_adhE_D494G		22.0437				22.4297	24.483			21.8353																25.4514	25.135	22.6977	23.1443
MGTFPQYDHPR	414_C_thermocellum_adhE_D494G		22.1282	21.6647			22.6036	22.4971	20.6582	20.9298	22.9073	22.5161															25.3208	25.1721	23.1254	23.3679
MIFEYLPR	414_C_thermocellum_adhE_D494G		20.6013	22.3855			22.4302	21.448	22.5126	22.0403	23.2392	23.4793																	23.9906	23.6729
NAIIISPHPR	414_C_thermocellum_adhE_D494G																												21.0001	24.9978
NHYASEYIYNAYK	414_C_thermocellum_adhE_D494G		22.0437	22.3855	20.3485	20.5108	22.4124	20.9781	21.0418	22.0886	22.9444	23.079															25.5681	25.4771	23.2033	23.5756
NNEEKVENLIK	414_C_thermocellum_adhE_D494G		22.5494	22.668			22.0175	22.2748	21.8097	21.3117	22.659	23.0435																	23.282	23.5406
NSTIEAAK	414_C_thermocellum_adhE_D494G		22.8299							21.1889	20.5209	23.3825																		23.4876
NVMGK	414_C_thermocellum_adhE_D494G			21.0476			22.8373	22.3232	22.0801	20.1344	23.4747	23.079																25.4878	24.6435	23.1691
NVMGKK	414_C_thermocellum_adhE_D494G			22.0333				22.948
PAIGVGAGNTPAIIDDSADIVLAVNSIIHSK	414_C_thermocellum_adhE_D494G						22.4292				23.6686																		24.7303	22.9752
QMYLNAYYGGAK	414_C_thermocellum_adhE_D494G		22.1393	22.3571			21.6066	22.2394	21.0989	21.7211	21.8064	23.5291															25.242	24.6038	23.6986	24.3355
QMYLNAYYGGAKK	414_C_thermocellum_adhE_D494G						22.4274
RGCLPVALDELK	414_C_thermocellum_adhE_D494G																										25.3262	25.3552	22.4775	21.7635
RGCYFLNEDETEK	414_C_thermocellum_adhE_D494G						22.7114	21.2513		21.1941	23.0371																		24.1992	24.2075
TCGVIEEDPAFGIK	414_C_thermocellum_adhE_D494G		22.2589	22.5427			22.4808	22.3005	21.3908	21.1202	22.6925	23.2708																	22.9366	23.2803
TCGVIEEDPAFGIKK	414_C_thermocellum_adhE_D494G		22.681	22.7948			22.7703	22.726	21.3933	20.8051	22.7815	23.2428																	22.6602	22.7354
TFDNGMICASEQSVIVLDGVYK	414_C_thermocellum_adhE_D494G			22.3855			20.9426	23.5144		20.8738	23.095	23.9508															25.167	25.2587	22.574	23.4376
TFDNGMICASEQSVIVLDGVYKEVK	414_C_thermocellum_adhE_D494G					18.7435	22.2529	22.3269	22.6432	21.3674	22.943	23.079	20.5893	18.7419													25.0484	25.3581	25.8675	23.4835
TFFDVSPDPSLASAK	414_C_thermocellum_adhE_D494G		22.7265	22.8618			22.6726	22.467	21.4231	21.1431	23.1585	23.2016
TGIKYPLADYELLPDMAIVDADMMMNAPK	414_C_thermocellum_adhE_D494G		22.0437	22.3855	20.2111	18.1963	22.8944	23.0319	21.3867	22.0694	23.0973	23.079															24.5424	24.5308	22.7711	23.3077
TIIINGALNAK	414_C_thermocellum_adhE_D494G		23.1333	23.2243			22.3313	22.1552	21.3657	21.367	21.113	23.47															24.97	25.3581	22.5987	23.5254
TIKDYDIDEK	414_C_thermocellum_adhE_D494G		22.0437	22.8246			21.2295	20.2404			23.3342	23.1556																	23.9055	24.8915
TIKDYDIDEKEFLDRLDEMVEQAFDDQCTGTNPR	414_C_thermocellum_adhE_D494G																													23.4988
TKIANKYEVIDNVEKLEK	414_C_thermocellum_adhE_D494G													14.5122
TLIALK	414_C_thermocellum_adhE_D494G		22.1544	22.4133			21.5475	21.8819	21.3641	21.5244	22.7137	23.011															25.8003	25.7806	23.3851	23.5211
VENLIK	414_C_thermocellum_adhE_D494G		21.8567				21.9987	22.3333	21.9508	22.6336	22.2016	23.395																	22.6902	23.686
VIKNHYASEYIYNAYK	414_C_thermocellum_adhE_D494G								21.4283																					23.2428
VYATYTQEQVDK	414_C_thermocellum_adhE_D494G																										25.117	24.9144
VYATYTQEQVDKIFFEAAMAANK	414_C_thermocellum_adhE_D494G																										24.253	26.1406	22.8761	23.1218
VYTFPK	414_C_thermocellum_adhE_D494G		22.3192	22.3383			22.4987	22.3958	21.277	21.3403	22.6895	22.8138															25.6667	25.5846	23.6432	23.5532
YAEIADYIGLK	414_C_thermocellum_adhE_D494G		22.1089	22.8443			22.1933	22.2431	21.5336	21.4581	22.9039	23.204															25.4176	25.528	22.8378	23.1974
YEVIDNVEK	414_C_thermocellum_adhE_D494G							21.983	20.1747	21.8286		23.079																	25.0918	25.0913
YEVIDNVEKLEK	414_C_thermocellum_adhE_D494G		20.8248	21.1336			22.6471	22.0319	21.9106	21.449	23.4122	22.8152																	24.1741	24.2834
YPLADYELLPDMAIVDADMMMNAPK	414_C_thermocellum_adhE_D494G		21.2235	22.0795			22.4084	22.8737	21.3673	21.8742	23.0872	23.4221															25.2957	25.3581	23.4272	24.207
YPLMNEIR	414_C_thermocellum_adhE_D494G		22.1386	22.3855			21.554	21.5325	21.5037	21.1175	22.8752	23.4516																	23.0529	23.6281
AAYSSGKPAIGVGAGNTPAIIDDSADIVLAVNSIIHSK	415_C_thermocellum_adhE_adhE(star)						22.7484		20.1355	21.1892	22.3961	23.1395	18.4085																24.071	24.0475
AGAAEMLAFQPDTIIAVGGGSAMDAAK	415_C_thermocellum_adhE_adhE(star)		22.5096	22.4543			22.4126	22.6428			22.5913	23.1481															25.0979	25.222	22.5143	22.811
AGAPEGIIGWIDVPSLELTNLVMR	415_C_thermocellum_adhE_adhE(star)		21.6417	21.738	16.4149	17.6348	22.4826	22.63	21.2552	21.4633	23.1991	22.8724	15.5463																22.7521	23.4028
AHTIANLAGFEVPETTK	415_C_thermocellum_adhE_adhE(star)		20.6962	20.8157	19.8015	20.131	22.8836	22.2404	21.6224	22.2679	23.3361	22.0788																	22.7798	23.2521
AIDELKEK	415_C_thermocellum_adhE_adhE(star)		22.106	22.5122			22.4389	22.2232	21.3368	20.2403	22.3891	22.8202															25.6642	25.6333	22.2009	23.6775
AKDFDDALDK	415_C_thermocellum_adhE_adhE(star)						22.5681	22.371			22.3315	22.3808																	25.5261	23.4765
AKDFDDALDKAER	415_C_thermocellum_adhE_adhE(star)			22.3855	20.523		23.3531	22.3282	21.3726	21.5159	23.4739	23.1438	15.9178														25.2778	25.3581	23.4815	23.7347
AKNSTIEAAK	415_C_thermocellum_adhE_adhE(star)		22.9158	23.6824			22.79	22.9558	21.0475	21.3634	22.7689	22.1158																	22.6681	23.3298
AYENGASDLVAR	415_C_thermocellum_adhE_adhE(star)										22.5051	24.2135
AYFIAIPTSAGTGSEVTPFAVITDEK	415_C_thermocellum_adhE_adhE(star)		22.0418	22.4546		14.2931	22.4124	22.5267	21.3633	21.5252	23.3361	23.3825	14.6945														24.8889	25.1425	22.6902	23.3077
DFDDALDKAER	415_C_thermocellum_adhE_adhE(star)		21.9512	22.4431			22.4238	22.943	21.158	21.5956	22.3721	22.7442																	24.0195	24.0368
DYDIDEKEFLDRLDEMVEQAFDDQCTGTNPR	415_C_thermocellum_adhE_adhE(star)																												22.775	23.223
EADVILATGGPGLVK	415_C_thermocellum_adhE_adhE(star)		22.7424	22.5758			22.8603	22.7528	21.7004	21.404	23.2047	23.2089															24.6386	25.538	22.5636	23.0116
EAQSVYATYTQEQVDK	415_C_thermocellum_adhE_adhE(star)							22.8581	20.4587	20.9089	22.859	23.1449																	25.0837	23.3077
EAQSVYATYTQEQVDKIFFEAAMAANK	415_C_thermocellum_adhE_adhE(star)						22.4311	22.3282	21.3641	21.5252	20.5851	23.146	17.371																24.5538	25.4868
EFLDRLDEMVEQAFDDQCTGTNPR	415_C_thermocellum_adhE_adhE(star)										22.6783																		23.4955	23.3077
ENMLWFR	415_C_thermocellum_adhE_adhE(star)		22.0292	21.879			22.0498	22.2719	21.376	20.5204	23.2048	23.6485															25.972	25.4094	23.6413	23.9569
FMDIR	415_C_thermocellum_adhE_adhE(star)																										25.3046
FNSSEAPTK	415_C_thermocellum_adhE_adhE(star)		22.1641				22.3166	22.5267	21.1606	21.6149	22.3665	22.7222																	23.0652	23.936
GCLPVALDELK	415_C_thermocellum_adhE_adhE(star)		22.5303	22.5679			22.3999	22.2394	21.0684	21.1733	22.859	23.3949															25.3136	25.2812	22.8162	23.0132
GCLPVALDELKNVMGK	415_C_thermocellum_adhE_adhE(star)			22.3855	21.4465		22.4311	22.64	19.9937	21.3823	23.7057																25.6126	25.6921	22.5769	22.8653
GCYFLNEDETEK	415_C_thermocellum_adhE_adhE(star)		22.2919	22.4239			22.456	22.2809	21.6101	21.5243	23.066	22.9965																	23.0328	23.3086
GCYFLNEDETEKVR	415_C_thermocellum_adhE_adhE(star)		21.9702	22.4686			23.0658	23.2529	20.5034	21.3034	23.3221	23.202																	23.7369	23.997
GKNNEEKVENLIK	415_C_thermocellum_adhE_adhE(star)										22.859																		23.2709	23.3077
HLLNIK	415_C_thermocellum_adhE_adhE(star)						23.8639				23.2721																24.2546	24.4323	23.3322	23.3717
IAEPLGVIAAVIPTTNPTSTAIFK	415_C_thermocellum_adhE_adhE(star)		22.027	22.4694			21.7964	21.5419	21.6236	21.7002	23.4404	23.6236															25.3091	25.3581	22.759	22.8389
IANKYEVIDNVEK	415_C_thermocellum_adhE_adhE(star)		21.5725	21.692			22.3417	21.5885	22.2865	22.0193	23.3318	23.3867																	24.6272	24.8342
IANKYEVIDNVEKLEK	415_C_thermocellum_adhE_adhE(star)				17.5948	16.5897	21.85		21.3641	21.2565	23.3361																		24.9415	25.4259
IFFEAAMAANK	415_C_thermocellum_adhE_adhE(star)		22.1051	22.4985			22.3723	20.8327		21.3644	21.2108	23.3825															25.3068	25.3581	24.466	24.5212
ILIGEVTSVDISEEFAHEK	415_C_thermocellum_adhE_adhE(star)					18.9103	23.3015	21.574	22.4613	21.3674	23.4938	23.1457	19.8157	17.9193	16.472														20.6738	23.4765
ILVNTPSSQGGIGDLYNFK	415_C_thermocellum_adhE_adhE(star)		21.9292	22.2617			22.5168	22.1924	22.0206	22.0984	23.0439	22.8715	14.8681																22.9984	23.3077
IMWVMYEHPEVDFMDMAMR	415_C_thermocellum_adhE_adhE(star)						22.4124	22.3282	21.3641	21.3644	22.5805																25.6578	25.4882	23.3259	23.4765
IPLAK	415_C_thermocellum_adhE_adhE(star)		22.1021	21.9272			22.5732	22.7905	20.7039	21.3644	21.739	22.8962															25.6753	25.9278	23.3195	24.3519
ITDEK	415_C_thermocellum_adhE_adhE(star)			21.2423				22.7935																			24.6221	24.6491	23.7624	23.6758
IVGQK	415_C_thermocellum_adhE_adhE(star)							21.2006	21.0456																				25.0313	23.6255
IVLEAAVK	415_C_thermocellum_adhE_adhE(star)		22.9237	22.5897			22.3167	22.4986	20.4348	20.2454	21.8775	23.058															25.1878	25.1734	23.3268	23.3358
IYIKR	415_C_thermocellum_adhE_adhE(star)						22.8875				22.4144																24.5805			23.6161
KEFEK	415_C_thermocellum_adhE_adhE(star)			22.3855
KEFEKR	415_C_thermocellum_adhE_adhE(star)		22.0418	23.8367			22.7871	22.6126		21.3644	21.0903	22.5065																	21.9034	23.6234
KTIIINGALNAK	415_C_thermocellum_adhE_adhE(star)						21.6388	22.3282		21.3644	22.8228																26.1753	26.1929	23.3705	23.8209
LAPSLTLGCGSWGGNSVSDNVGVK	415_C_thermocellum_adhE_adhE(star)		21.7145	22.1181			22.4311	22.508	21.2633	21.8191	23.4036	23.019															25.7647	25.5985	22.93	23.0406
LCPVLAMYR	415_C_thermocellum_adhE_adhE(star)		22.3894	22.5147			22.7749	22.3282	21.351	20.7532	22.7604	23.3948																	22.8752	23.1976
LDEMVEQAFDDQCTGTNPR	415_C_thermocellum_adhE_adhE(star)		21.7645	21.5812			22.0241	22.5077	22.2276	22.4935	22.7721	23.6752																	23.8936	23.3267
LREAQSVYATYTQEQVDK	415_C_thermocellum_adhE_adhE(star)																												22.7429	23.255
LREAQSVYATYTQEQVDKIFFEAAMAANK	415_C_thermocellum_adhE_adhE(star)																10.6083	13.6224	15.5479	16.351	14.3471
LVADGGFGHTSSLYIDTVTQK	415_C_thermocellum_adhE_adhE(star)		22.0749	22.3855	16.3306	15.1903	22.434	22.7205	20.6697	21.5942	23.3144	23.1459	12.993																23.6433	23.823
LVADGGFGHTSSLYIDTVTQKEK	415_C_thermocellum_adhE_adhE(star)						23.3257				21.3562																			23.3077
MAVEETGMGVVEDK	415_C_thermocellum_adhE_adhE(star)		22.999	23.2655			22.3976	22.7474	20.6122	21.3644	22.1322	23.5333	13.8672														25.6132	25.709	22.6902	23.054
MAVEETGMGVVEDKVIK	415_C_thermocellum_adhE_adhE(star)		22.1041				22.4311	22.3282			21.8353																25.4514	25.135	22.6977	23.1443
MGTFPQYDHPR	415_C_thermocellum_adhE_adhE(star)		22.1282	21.6647			22.6036	22.4971	20.6582	20.9298	22.9073	22.5161															25.3208	25.1721	23.1254	23.3679
MIFEYLPR	415_C_thermocellum_adhE_adhE(star)		20.6013	22.3855			22.4311	21.448	22.5126	22.0403	23.2392	23.4793																	23.9906	23.6729
NAIIISPHPR	415_C_thermocellum_adhE_adhE(star)																												21.0001	24.9978
NHYASEYIYNAYK	415_C_thermocellum_adhE_adhE(star)		22.0904	22.3855	20.3485	20.5108	22.4124	20.9781	21.0418	22.0886	22.9444	23.1136															25.5681	25.4771	23.2033	23.5756
NNEEKVENLIK	415_C_thermocellum_adhE_adhE(star)		22.5494	22.668			22.0175	22.2748	21.8097	21.3117	22.659	23.0435																	23.282	23.5406
NSTIEAAK	415_C_thermocellum_adhE_adhE(star)		22.8299							21.1889	20.5209	23.3825																		23.4765
NVMGK	415_C_thermocellum_adhE_adhE(star)			21.0476			22.8373	22.3232	22.0801	20.1344	23.4747	23.1459																25.4878	24.6435	23.1691
NVMGKK	415_C_thermocellum_adhE_adhE(star)			22.0333				22.948
PAIGVGAGNTPAIIDDSADIVLAVNSIIHSK	415_C_thermocellum_adhE_adhE(star)						22.4311				23.6686																		24.7303	22.9752
QMYLNAYYGGAK	415_C_thermocellum_adhE_adhE(star)		22.1393	22.3571			21.6066	22.2394	21.0989	21.7211	21.8064	23.5291															25.242	24.6038	23.6986	24.3355
QMYLNAYYGGAKK	415_C_thermocellum_adhE_adhE(star)						22.4311
RGCLPVALDELK	415_C_thermocellum_adhE_adhE(star)																										25.3262	25.3552	22.4775	21.7635
RGCYFLNEDETEK	415_C_thermocellum_adhE_adhE(star)						22.7114	21.2513		21.1941	23.0371																		24.1992	24.2075
TCGVIEEDPAFGIK	415_C_thermocellum_adhE_adhE(star)		22.2589	22.5427			22.4808	22.3005	21.3908	21.1202	22.6925	23.2708																	22.9366	23.2803
TCGVIEEDPAFGIKK	415_C_thermocellum_adhE_adhE(star)		22.681	22.7948			22.7703	22.726	21.3933	20.8051	22.7815	23.2428																	22.6602	22.7354
TFDNGMICASEQSVIVLDGVYK	415_C_thermocellum_adhE_adhE(star)			22.3855			20.9426	23.5144		20.8738	23.095	23.9508															25.167	25.2587	22.574	23.4376
TFDNGMICASEQSVIVLDGVYKEVK	415_C_thermocellum_adhE_adhE(star)					18.7435	22.2529	22.3282	22.6432	21.3644	22.943	23.1309	20.5893	18.7419													25.0484	25.3581	25.8675	23.4765
TFFDVSPDPSLASAK	415_C_thermocellum_adhE_adhE(star)		22.7265	22.8618			22.6726	22.467	21.4231	21.1431	23.1585	23.2016
TGIKYPLADYELLPDMAIVDADMMMNAPK	415_C_thermocellum_adhE_adhE(star)		22.0982	22.3855	20.2111	18.1963	22.8944	23.0319	21.3867	22.0694	23.0973	23.1455															24.5424	24.5308	22.7711	23.3077
TIIINGALNAK	415_C_thermocellum_adhE_adhE(star)		23.1333	23.2243			22.3313	22.1552	21.3641	21.3644	21.113	23.47															24.97	25.3581	22.5987	23.5254
TIKDYDIDEK	415_C_thermocellum_adhE_adhE(star)		22.0437	22.8246			21.2295	22.3282			23.3342	23.1556																	23.9055	24.8915
TIKDYDIDEKEFLDRLDEMVEQAFDDQCTGTNPR	415_C_thermocellum_adhE_adhE(star)																													23.4765
TKIANKYEVIDNVEKLEK	415_C_thermocellum_adhE_adhE(star)													14.5122
TLIALK	415_C_thermocellum_adhE_adhE(star)		22.1544	22.4133			21.5475	21.8819	21.3641	21.5244	22.7137	23.011															25.8003	25.7806	23.3851	23.5211
VENLIK	415_C_thermocellum_adhE_adhE(star)		21.8567				21.9987	22.3333	21.9508	22.6336	22.2016	23.395																	22.6902	23.686
VIKNHYASEYIYNAYK	415_C_thermocellum_adhE_adhE(star)								21.4283																					23.2428
VYATYTQEQVDK	415_C_thermocellum_adhE_adhE(star)																										25.117	24.9144
VYATYTQEQVDKIFFEAAMAANK	415_C_thermocellum_adhE_adhE(star)																										24.253	26.1406	22.8761	23.1218
VYTFPK	415_C_thermocellum_adhE_adhE(star)		22.3192	22.3383			22.4987	22.3958	21.277	21.3403	22.6895	22.8138															25.6667	25.5846	23.6432	23.5532
YAEIADYIGLK	415_C_thermocellum_adhE_adhE(star)		22.1089	22.8443			22.1933	22.2431	21.5336	21.4581	22.9039	23.204															25.4176	25.528	22.8378	23.1974
YEVIDNVEK	415_C_thermocellum_adhE_adhE(star)							21.983	20.1747	21.8286		23.079																	25.0918	25.0913
YEVIDNVEKLEK	415_C_thermocellum_adhE_adhE(star)		20.8248	21.1336			22.6471	22.0319	21.9106	21.449	23.4122	22.8152																	24.1741	24.2834
YPLADYELLPDMAIVDADMMMNAPK	415_C_thermocellum_adhE_adhE(star)		21.2235	22.0795			22.4084	22.8737	21.3673	21.8742	23.0872	23.4221															25.2957	25.3581	23.4272	24.207
YPLMNEIR	415_C_thermocellum_adhE_adhE(star)		22.1386	22.3855			21.554	21.5325	21.5037	21.1175	22.8752	23.4516																	23.0529	23.6281
AAYSSGKPALGVGPGNVPCYIEK	416_T_saccharolyticum_JW_SL-YS485_adhE_wild_type														20.1935	20.1322	17.712		19.9352	20.3721		19.7464			18.0212	17.8307
AFIVTDPFMVK	416_T_saccharolyticum_JW_SL-YS485_adhE_wild_type												18.9333	19.1199	20.2127	20.5624					20.6549	20.1223
AGAPEGCIGWIETPSIEATQLLMTHPGVSLILATGGAGMVK	416_T_saccharolyticum_JW_SL-YS485_adhE_wild_type																						14.824	15.7898	17.5984	16.1373	16.2433	15.4802	14.74	15.3902
AIKIVFEYLPR	416_T_saccharolyticum_JW_SL-YS485_adhE_wild_type																			13.6104
ALFIAIPTTSGTGSEVTAFAVITDK	416_T_saccharolyticum_JW_SL-YS485_adhE_wild_type														20.1935
AMALAGVDK	416_T_saccharolyticum_JW_SL-YS485_adhE_wild_type												19.1327	18.1348	20.3467	20.8952					20.3221	20.4863
AMALAGVDKHVELAK	416_T_saccharolyticum_JW_SL-YS485_adhE_wild_type												18.7585								21.026	20.9649	21.6806	18.2861
ANAILLPYVIR	416_T_saccharolyticum_JW_SL-YS485_adhE_wild_type												18.1242	18.8778	20.1558	20.147
ANIEYEIFSEVEPDPSVDTVMNGVK	416_T_saccharolyticum_JW_SL-YS485_adhE_wild_type												16.9782	18.7783	19.7047	20.5981
ATTKTELDVQK	416_T_saccharolyticum_JW_SL-YS485_adhE_wild_type												17.0936	17.9618	20.1935	20.187
AVSDLILSK	416_T_saccharolyticum_JW_SL-YS485_adhE_wild_type												16.6919	17.4815	20.3027	20.0138	18.9377	18.453			19.605	18.9212			17.783	17.5384
CEEMTEFGGLGHSAVIHSENQNVINEFAR	416_T_saccharolyticum_JW_SL-YS485_adhE_wild_type												14.0973
CLISIK	416_T_saccharolyticum_JW_SL-YS485_adhE_wild_type												19.095	18.888	20.599	20.5656					20.6517	19.8029
CSIAAAK	416_T_saccharolyticum_JW_SL-YS485_adhE_wild_type												18.4075	17.4327	20.9231	20.8882					20.5987	20.5769
DAGINKEQFEK	416_T_saccharolyticum_JW_SL-YS485_adhE_wild_type																				16.4068
DYNEGIK	416_T_saccharolyticum_JW_SL-YS485_adhE_wild_type												14.9104	16.8324	21.071	21.0128					20.55	20.5117				16.812
DYNEGIKK	416_T_saccharolyticum_JW_SL-YS485_adhE_wild_type												15.6947	17.4129	20.6512	20.928					20.6185	20.7889
EIAEIYR	416_T_saccharolyticum_JW_SL-YS485_adhE_wild_type												17.9086	18.849	20.7639	20.8775					20.3399	20.6153
EIAEIYRK	416_T_saccharolyticum_JW_SL-YS485_adhE_wild_type												17.5947	17.7808	20.8889	20.368					21.0031	20.4969
EIEEMSDIAFNDQCTGTNPR	416_T_saccharolyticum_JW_SL-YS485_adhE_wild_type												16.7433	17.2611	20.1773	20.8877
EKLSPILACYTVK	416_T_saccharolyticum_JW_SL-YS485_adhE_wild_type												19.7263	15.2756	19.7507	20.5521					21.3888	20.7462
EYGCYFLNKDEIK	416_T_saccharolyticum_JW_SL-YS485_adhE_wild_type												18.7527		20.1935	20.5981					20.55	20.0465
FADIR	416_T_saccharolyticum_JW_SL-YS485_adhE_wild_type												19.4081		20.0328	20.6674
FAIDEQSCAMSPAVVGQPAAK	416_T_saccharolyticum_JW_SL-YS485_adhE_wild_type												18.0609	18.3813	20.0697	20.2331
FLGLPASTVEEGVESLIEAIK	416_T_saccharolyticum_JW_SL-YS485_adhE_wild_type														20.3714	20.6674					16.7456
FMSYTQEQIDAIVK	416_T_saccharolyticum_JW_SL-YS485_adhE_wild_type												17.246	18.1157	20.525	20.8629					20.3544	19.8842
FVAFPQYEYPK	416_T_saccharolyticum_JW_SL-YS485_adhE_wild_type												18.5101	18.6857	20.1399	20.163
GMWLFYEYPDTEFETLR	416_T_saccharolyticum_JW_SL-YS485_adhE_wild_type												18.5928	19.0396	20.1479	21.1484					20.0689	19.9763
GVGPK	416_T_saccharolyticum_JW_SL-YS485_adhE_wild_type																		16.1451	16.1232
GVYEDK	416_T_saccharolyticum_JW_SL-YS485_adhE_wild_type																		11.806	13.7426
HVELAK	416_T_saccharolyticum_JW_SL-YS485_adhE_wild_type																17.712	18.453			20.55	20.8787
IAEMAGFK	416_T_saccharolyticum_JW_SL-YS485_adhE_wild_type												16.8287		19.9275	20.3754										16.4781
IAEMAGFKVPEGTK	416_T_saccharolyticum_JW_SL-YS485_adhE_wild_type												18.1769	18.0708	20.049	20.2539
IDAIVK	416_T_saccharolyticum_JW_SL-YS485_adhE_wild_type																										11.5343
ILVAEYEGVGPK	416_T_saccharolyticum_JW_SL-YS485_adhE_wild_type												18.02	18.4047	20.2249	20.0779
ILVAEYEGVGPKYPLSR	416_T_saccharolyticum_JW_SL-YS485_adhE_wild_type												21.4608			20.5981
IMNSYNPDLIIAVGGGSAIDAAK	416_T_saccharolyticum_JW_SL-YS485_adhE_wild_type												18.0952	18.7941	20.7082	21.1856					20.0317	19.4122
IVFEYLPR	416_T_saccharolyticum_JW_SL-YS485_adhE_wild_type												17.2658	18.2161	20.1431	20.1597
IYFESGSLQYLCK	416_T_saccharolyticum_JW_SL-YS485_adhE_wild_type												18.9824	18.8677	21.1013	21.2943					19.3624	19.5397
KAFIVTDPFMVK	416_T_saccharolyticum_JW_SL-YS485_adhE_wild_type												14.3906								21.3658	20.9649
KDEIK	416_T_saccharolyticum_JW_SL-YS485_adhE_wild_type												19.2176									21.3567
KFMSYTQEQIDAIVK	416_T_saccharolyticum_JW_SL-YS485_adhE_wild_type																							13.0312
LGFVDK	416_T_saccharolyticum_JW_SL-YS485_adhE_wild_type												18.1624	18.0969	19.6355	19.4919	17.9641	17.8349			19.1905	16.8886			17.783	17.7912
LGFVDKVTYQLDK	416_T_saccharolyticum_JW_SL-YS485_adhE_wild_type														19.6355	20.5981	17.5883	19.0617			16.183	17.0622			17.783	15.6074
LIVNSPSSQGAIGDIYNTNTPSLTLGCGSMGR	416_T_saccharolyticum_JW_SL-YS485_adhE_wild_type												18.1479	19.4893	20.1999	21.4809					19.9856	20.0168
LIVNSPSSQGAIGDIYNTNTPSLTLGCGSMGRNSTTDNVSVK	416_T_saccharolyticum_JW_SL-YS485_adhE_wild_type															20.5981
LKFADIR	416_T_saccharolyticum_JW_SL-YS485_adhE_wild_type																					17.5184
LSPILACYTVK	416_T_saccharolyticum_JW_SL-YS485_adhE_wild_type												18.772	18.8862	20.5571	20.8367					20.3807	19.853
LSPILACYTVKDYNEGIK	416_T_saccharolyticum_JW_SL-YS485_adhE_wild_type																				20.717	20.7978
MAYEETK	416_T_saccharolyticum_JW_SL-YS485_adhE_wild_type												15.5034		20.1504	20.6674
MGVYEDK	416_T_saccharolyticum_JW_SL-YS485_adhE_wild_type												17.1244	17.1645	20.7312	20.6674	19.2767	19.0256			19.5304	18.4958			17.783	18.0044
MGVYEDKITK	416_T_saccharolyticum_JW_SL-YS485_adhE_wild_type												17.126		19.522	19.4138	17.7138	17.9143			21.9004	21.0784
MPLTK	416_T_saccharolyticum_JW_SL-YS485_adhE_wild_type												18.8691	19.0464	20.9696	20.7344					20.483	20.0856
NIKYPLADYELTPDIAIIDPDLTK	416_T_saccharolyticum_JW_SL-YS485_adhE_wild_type												19.1937	19.1321	20.3553	20.9441					20.9155	20.6882	18.1913	17.6693
NLFATEYVYHDIK	416_T_saccharolyticum_JW_SL-YS485_adhE_wild_type												18.9796		19.6355	20.5981					23.5114	23.2526
NLFATEYVYHDIKNEK	416_T_saccharolyticum_JW_SL-YS485_adhE_wild_type												18.3524								17.7139	18.2704	22.1088	22.0871	17.8292
NLLNIK	416_T_saccharolyticum_JW_SL-YS485_adhE_wild_type												18.7473	18.3401	19.7248	20.5781
NPIIFSFHPK	416_T_saccharolyticum_JW_SL-YS485_adhE_wild_type																						21.5932	19.5521
NSTTDNVSVK	416_T_saccharolyticum_JW_SL-YS485_adhE_wild_type												17.7728	18.0099	19.9732	20.3296
PALGVGPGNVPCYIEK	416_T_saccharolyticum_JW_SL-YS485_adhE_wild_type												18.5711		20.6737			18.341	19.2956
QIDLLVSR	416_T_saccharolyticum_JW_SL-YS485_adhE_wild_type												17.969	18.1568	20.1452	20.1577
RAVSDLILSK	416_T_saccharolyticum_JW_SL-YS485_adhE_wild_type																				19.0693	22.4455
TELDVQK	416_T_saccharolyticum_JW_SL-YS485_adhE_wild_type												17.6609	17.6539	19.8593	20.495
TFDNGVICASEQAVIIDEEIADEVK	416_T_saccharolyticum_JW_SL-YS485_adhE_wild_type												18.2926	19.2637	20.9504	21.5689					20.85	20.6648	17.0113	18.2768
TFDNGVICASEQAVIIDEEIADEVKK	416_T_saccharolyticum_JW_SL-YS485_adhE_wild_type												20.2032	15.571	19.0187	19.8897	17.1768				20.3235	20.6949	21.7639	21.7255	17.9202	16.1032
TVGIINENIEENYMEVAEPIGVIAGVTPVTNPTSTTMFK	416_T_saccharolyticum_JW_SL-YS485_adhE_wild_type														20.1935	20.5981
TVPPSVTADTGMDVLTHAIEAYVSVMASDYTDALAEK	416_T_saccharolyticum_JW_SL-YS485_adhE_wild_type												19.6093	17.4815	19.6355	20.6674	17.1768				20.55	20.9649	20.3151	20.8302	17.783	14.9985		15.4802
VMYEAALK	416_T_saccharolyticum_JW_SL-YS485_adhE_wild_type												18.44	18.6507	21.8471	20.5981					16.8779	19.4537
VTYQLDK	416_T_saccharolyticum_JW_SL-YS485_adhE_wild_type												18.1137	17.8792	19.6249	19.5377	17.1874	18.6607			18.573				17.852	18.7184
YNAEKPTK	416_T_saccharolyticum_JW_SL-YS485_adhE_wild_type												16.3056	15.7377	21.4614	21.569					20.2325	21.2824
YPLADYELTPDIAIIDPDLTK	416_T_saccharolyticum_JW_SL-YS485_adhE_wild_type												18.6459	19.3307	20.6572	21.4648					19.7525	19.8262
AAYSSGKPALGVGPGNVPCYIEK	417_T_saccharolyticum_adhE_ALK2														20.1558	20.1322	17.712		19.9352	20.3721		19.7464			18.0212	17.8307
AFIVTDPFMVK	417_T_saccharolyticum_adhE_ALK2												18.9333	19.1199	20.2127	20.5624					20.6549	20.1223
AGAPEGCIGWIETPSIEATQLLMTHPGVSLILATGGAGMVK	417_T_saccharolyticum_adhE_ALK2																						14.824	15.7898	17.5984	16.1373	16.2433	15.4802	14.74	15.3902
AIKIVFEYLPR	417_T_saccharolyticum_adhE_ALK2																			13.6104
ALFIAIPTTSGTGSEVTAFAVITDK	417_T_saccharolyticum_adhE_ALK2														20.1558
AMALAGVDK	417_T_saccharolyticum_adhE_ALK2												19.1327	18.1348	20.3467	20.8952					20.3221	20.4863
AMALAGVDKHAELAK	417_T_saccharolyticum_adhE_ALK2														19.4224	20.8804
ANAILLPYVIR	417_T_saccharolyticum_adhE_ALK2												18.1242	18.8778	20.1558	20.147
ANIEYEIFSEVEPDPSVDTVMNGVK	417_T_saccharolyticum_adhE_ALK2												16.9782	18.8164	19.7047	20.5981
ATTKTELDVQK	417_T_saccharolyticum_adhE_ALK2												17.0936	17.9618	20.1935	20.187
AVSDLILSK	417_T_saccharolyticum_adhE_ALK2												16.6919	17.4815	20.3027	20.0138	18.9377	18.453			19.605	18.9212			17.783	17.5384
CEEMTEFGGLGHSAVIHSENQNVINEFAR	417_T_saccharolyticum_adhE_ALK2												14.0973
CLISIK	417_T_saccharolyticum_adhE_ALK2												19.095	18.888	20.599	20.5656					20.6517	19.8029
CSIAAAK	417_T_saccharolyticum_adhE_ALK2												18.4075	17.4327	20.9231	20.8882					20.5987	20.5769
DAGINKEQFEK	417_T_saccharolyticum_adhE_ALK2																				16.4068
DYNEGIK	417_T_saccharolyticum_adhE_ALK2												14.9104	16.8324	21.071	21.0128					20.55	20.5117				16.812
DYNEGIKK	417_T_saccharolyticum_adhE_ALK2												15.6947	17.4129	20.6512	20.928					20.6185	20.7889
EIAEIYR	417_T_saccharolyticum_adhE_ALK2												17.9086	18.849	20.7639	20.8775					20.3399	20.6153
EIAEIYRK	417_T_saccharolyticum_adhE_ALK2												17.5947	17.7808	20.8889	20.368					21.0031	20.4969
EIEEMSDIAFNDQCTGTNPR	417_T_saccharolyticum_adhE_ALK2												16.7433	17.2611	20.1773	20.8877
EKLSPILACYTVK	417_T_saccharolyticum_adhE_ALK2												19.7263	15.2756	19.7507	20.5521					21.3888	20.7462
EYGCYFLNKDEIK	417_T_saccharolyticum_adhE_ALK2												18.7527		20.1558	20.5981					20.55	20.0465
FADIR	417_T_saccharolyticum_adhE_ALK2												19.4081		20.0328	20.6674
FAIDEQSCAMSPAVVGQPAAK	417_T_saccharolyticum_adhE_ALK2												18.0609	18.3813	20.0697	20.2331
FLGLPASTVEEGVESLIEAIK	417_T_saccharolyticum_adhE_ALK2														20.3714	20.6674					16.7456
FMSYTQEQIDAIVK	417_T_saccharolyticum_adhE_ALK2												17.246	18.1157	20.525	20.8629					20.3544	19.8842
FVAFPQYEYPK	417_T_saccharolyticum_adhE_ALK2												18.5101	18.6857	20.1399	20.163
GMWLFYEYPDTEFETLR	417_T_saccharolyticum_adhE_ALK2												18.5928	19.0396	20.1479	21.1484					20.0689	19.9763
GVGPK	417_T_saccharolyticum_adhE_ALK2																		16.1451	16.1232
GVYEDK	417_T_saccharolyticum_adhE_ALK2																		11.806	13.7426
HAELAK	417_T_saccharolyticum_adhE_ALK2														19.914	20.3889
IAEMAGFK	417_T_saccharolyticum_adhE_ALK2												16.8287		19.9275	20.3754										16.4781
IAEMAGFKVPEGTK	417_T_saccharolyticum_adhE_ALK2												18.1769	18.0708	20.049	20.2539
IDAIVK	417_T_saccharolyticum_adhE_ALK2																										11.5343
ILVAEYEGVGPK	417_T_saccharolyticum_adhE_ALK2												18.02	18.4047	20.2249	20.0779
ILVAEYEGVGPKYPLSR	417_T_saccharolyticum_adhE_ALK2												21.4608			20.5981
IMNSYNPDLIIAVGGGSAIDAAK	417_T_saccharolyticum_adhE_ALK2												18.0952	18.7941	20.7082	21.1856					20.0317	19.4122
IVFEYLPR	417_T_saccharolyticum_adhE_ALK2												17.2658	18.2161	20.1431	20.1597
IYFESGSLQYLCK	417_T_saccharolyticum_adhE_ALK2												18.9824	18.8677	21.1013	21.2943					19.3624	19.5397
KAFIVTDPFMVK	417_T_saccharolyticum_adhE_ALK2												14.3906								21.3658	20.9649
KDEIK	417_T_saccharolyticum_adhE_ALK2												19.2176									21.3567
KFMSYTQEQIDAIVK	417_T_saccharolyticum_adhE_ALK2																							13.0312
LGFVDK	417_T_saccharolyticum_adhE_ALK2												18.1479	18.0969	19.6355	19.4919	17.9641	17.8349			19.1905	16.8886			17.783	17.7912
LGFVDKVTYQLDK	417_T_saccharolyticum_adhE_ALK2														19.6355	20.5981	17.5883	19.0617			16.183	17.0622			17.783	15.6074
LIVNSPSSQGAIGDIYNTNTPSLTLGCGSMGR	417_T_saccharolyticum_adhE_ALK2												18.1479	19.4893	20.1999	21.4809					19.9856	20.0168
LIVNSPSSQGAIGDIYNTNTPSLTLGCGSMGRNSTTDNVSVK	417_T_saccharolyticum_adhE_ALK2															20.5981
LKFADIR	417_T_saccharolyticum_adhE_ALK2																					17.5184
LSPILACYTVK	417_T_saccharolyticum_adhE_ALK2												18.772	18.8862	20.5571	20.8367					20.3807	19.853
LSPILACYTVKDYNEGIK	417_T_saccharolyticum_adhE_ALK2																				20.717	20.7978
MAYEETK	417_T_saccharolyticum_adhE_ALK2												15.5034		20.1504	20.6674
MGVYEDK	417_T_saccharolyticum_adhE_ALK2												17.1244	17.1645	20.7312	20.6674	19.2767	19.0256			19.5304	18.4958			17.783	18.0044
MGVYEDKITK	417_T_saccharolyticum_adhE_ALK2												17.126		19.522	19.4138	17.7138	17.9143			21.9004	21.0784
MPLTK	417_T_saccharolyticum_adhE_ALK2												18.8691	19.0464	20.9696	20.7344					20.483	20.0856
NIKYPLADYELTPDIAIIDPDLTK	417_T_saccharolyticum_adhE_ALK2												19.1937	19.1321	20.3553	20.9441					20.9155	20.6882	18.1913	17.6693
NLFATEYVYHDIK	417_T_saccharolyticum_adhE_ALK2												18.9796		19.6355	20.5981					23.5114	23.2526
NLFATEYVYHDIKNEK	417_T_saccharolyticum_adhE_ALK2												18.3524								17.7139	18.2704	22.1088	22.0871	17.8292
NLLNIK	417_T_saccharolyticum_adhE_ALK2												18.7473	18.3401	19.7248	20.5781
NPIIFSFHPK	417_T_saccharolyticum_adhE_ALK2																						21.5932	19.5521
NSTTDNVSVK	417_T_saccharolyticum_adhE_ALK2												17.7728	18.0099	19.9732	20.3296
PALGVGPGNVPCYIEK	417_T_saccharolyticum_adhE_ALK2												18.5711		20.6737			18.341	19.2956
QIDLLVSR	417_T_saccharolyticum_adhE_ALK2												17.969	18.1568	20.1452	20.1577
RAVSDLILSK	417_T_saccharolyticum_adhE_ALK2																				19.0693	22.4455
TELDVQK	417_T_saccharolyticum_adhE_ALK2												17.6609	17.6539	19.8593	20.495
TFDNGVICASEQAVIIDEEIADEVK	417_T_saccharolyticum_adhE_ALK2												18.2926	19.2637	20.9504	21.5689					20.85	20.6648	17.0113	18.2768
TFDNGVICASEQAVIIDEEIADEVKK	417_T_saccharolyticum_adhE_ALK2												20.2032	15.571	19.0187	19.8897	17.1768				20.3235	20.6949	21.7639	21.7255	17.9202	16.1032
TVGIINENIEENYMEVAEPIGVIAGVTPVTNPTSTTMFK	417_T_saccharolyticum_adhE_ALK2														20.1558	20.5981
TVPPSVTADDLTK	417_T_saccharolyticum_adhE_ALK2														20.1064	20.1964
TVPPSVTADTGMDVLTHAIEAYVSVMASDYTDALAEK	417_T_saccharolyticum_adhE_ALK2												19.6093	17.4815	19.6355	20.6674	17.1768				20.55	20.9649	20.3151	20.8302	17.783	14.9985		15.4802
VMYEAALK	417_T_saccharolyticum_adhE_ALK2												18.44	18.6507	21.8471	22.1994					16.8779	19.4537
VTYQLDK	417_T_saccharolyticum_adhE_ALK2												18.1137	17.8792	19.6249	19.5377	17.1874	18.6607			18.573				17.852	18.7184
VVIRNDR	417_T_saccharolyticum_adhE_ALK2														18.6827	21.6201
YNAEKPTK	417_T_saccharolyticum_adhE_ALK2												16.3056	15.7377	21.4614	21.569					20.2325	21.2824
YPLADYELTPDIAIIDPDLTK	417_T_saccharolyticum_adhE_ALK2												18.6459	19.3307	20.6572	21.4648					19.7525	19.8262
AAYSSGKPALGVGPGNVPCYIEK	418_T_saccharolyticum_adhE_LL1049														20.1894	20.1322	17.712		19.9352	20.3721		19.7464			18.0212	17.8307
AFIVTDPFMVK	418_T_saccharolyticum_adhE_LL1049												18.9333	19.1199	20.2127	20.5624					20.6549	20.1223
AGAPEGCIGWIETPSIEATQLLMTHPGVSLILATGGAGMVK	418_T_saccharolyticum_adhE_LL1049																						14.824	15.7898	17.5984	16.1373	16.2433	15.4802	14.74	15.3902
AIKIVFEYLPR	418_T_saccharolyticum_adhE_LL1049																			13.6104
ALFIAIPTTSGTGSEVTAFAVITDK	418_T_saccharolyticum_adhE_LL1049														20.1854
AMALAGVDK	418_T_saccharolyticum_adhE_LL1049												19.1327	18.1348	20.3467	20.8952					20.3221	20.4863
AMALAGVDKHVELAK	418_T_saccharolyticum_adhE_LL1049												18.7585								21.026	20.9649	21.6806	18.2861
ANAILLPYVIR	418_T_saccharolyticum_adhE_LL1049												18.1242	18.8778	20.1558	20.147
ANIEYEIFSEVEPDPSVDTVMNGVK	418_T_saccharolyticum_adhE_LL1049												16.9782	18.8164	19.7047	20.5981
ATTKTELDVQK	418_T_saccharolyticum_adhE_LL1049												17.0936	17.9618	20.1935	20.187
AVSDLILSK	418_T_saccharolyticum_adhE_LL1049												16.6919	17.4815	20.3027	20.0138	18.9377	18.453			19.605	18.9212			17.783	17.5384
CEEMTEFGGLGHSAVIHSENQNVINEFAR	418_T_saccharolyticum_adhE_LL1049												14.0973
CLISIK	418_T_saccharolyticum_adhE_LL1049												19.095	18.888	20.599	20.5656					20.6517	19.8029
CSIAAAK	418_T_saccharolyticum_adhE_LL1049												18.4075	17.4327	20.9231	20.8882					20.5987	20.5769
DAGINKEQFEK	418_T_saccharolyticum_adhE_LL1049																				16.4068
DYNEGIK	418_T_saccharolyticum_adhE_LL1049												14.9104	16.8324	21.071	21.0128					20.55	20.5117				16.812
DYNEGIKK	418_T_saccharolyticum_adhE_LL1049												15.6947	17.4129	20.6512	20.928					20.6185	20.7889
EIAEIYR	418_T_saccharolyticum_adhE_LL1049												17.9086	18.849	20.7639	20.8775					20.3399	20.6153
EIAEIYRK	418_T_saccharolyticum_adhE_LL1049												17.5947	17.7808	20.8889	20.368					21.0031	20.4969
EIEEMSDIAFNDQCTGTNPR	418_T_saccharolyticum_adhE_LL1049												16.7433	17.2611	20.1773	20.8877
EKLSPILACYTVK	418_T_saccharolyticum_adhE_LL1049												19.7263	15.2756	19.7507	20.5521					21.3888	20.7462
EYGCYFLNKDEIK	418_T_saccharolyticum_adhE_LL1049												18.7527		20.1905	20.5944					20.55	20.0465
FADIR	418_T_saccharolyticum_adhE_LL1049												19.4081		20.0328	20.6674
FAIDEQSCAMSPAVVGQPAAK	418_T_saccharolyticum_adhE_LL1049												18.0609	18.3813	20.0697	20.2331
FLGLPASTVEEGVESLIEAIK	418_T_saccharolyticum_adhE_LL1049														20.3714	20.6674					16.7456
FMSYTQEQIDAIVK	418_T_saccharolyticum_adhE_LL1049												17.246	18.1157	20.525	20.8629					20.3544	19.8842
FVAFPQYEYPK	418_T_saccharolyticum_adhE_LL1049												18.5101	18.6857	20.1399	20.163
GMWLFYEYPDTEFETLR	418_T_saccharolyticum_adhE_LL1049												18.5928	19.0396	20.1479	21.1484					20.0689	19.9763
GVGPK	418_T_saccharolyticum_adhE_LL1049																		16.1451	16.1232
GVYEDK	418_T_saccharolyticum_adhE_LL1049																		11.806	13.7426
HVELAK	418_T_saccharolyticum_adhE_LL1049																17.712	18.453			20.55	20.8787
IAEMAGFK	418_T_saccharolyticum_adhE_LL1049												16.8287		19.9275	20.3754										16.4781
IAEMAGFKVPEGTK	418_T_saccharolyticum_adhE_LL1049												18.1769	18.0708	20.049	20.2539
IDAIVK	418_T_saccharolyticum_adhE_LL1049																										11.5343
ILVAEYEGVGPK	418_T_saccharolyticum_adhE_LL1049												18.02	18.4047	20.2249	20.0779
ILVAEYEGVGPKYPLSR	418_T_saccharolyticum_adhE_LL1049												21.4608			20.594
IVFEYLPR	418_T_saccharolyticum_adhE_LL1049												17.2658	18.2161	20.1431	20.1597
IYFESGSLQYLCK	418_T_saccharolyticum_adhE_LL1049												18.9824	18.8677	21.1013	21.2943					19.3624	19.5397
KAFIVTDPFMVK	418_T_saccharolyticum_adhE_LL1049												14.3906								21.3658	20.9649
KDEIK	418_T_saccharolyticum_adhE_LL1049												19.2176									21.3567
KFMSYTQEQIDAIVK	418_T_saccharolyticum_adhE_LL1049																							13.0312
LGFVDK	418_T_saccharolyticum_adhE_LL1049												18.1769	18.0969	19.6355	19.4919	17.9641	17.8349			19.1905	16.8886			17.783	17.7912
LGFVDKVTYQLDK	418_T_saccharolyticum_adhE_LL1049														19.6355	20.5931	17.5883	19.0617			16.183	17.0622			17.783	15.6074
LIVNSPSSQGAIGDIYNTNTPSLTLGCGSMGR	418_T_saccharolyticum_adhE_LL1049												18.1479	19.4893	20.1999	21.4809					19.9856	20.0168
LIVNSPSSQGAIGDIYNTNTPSLTLGCGSMGRNSTTDNVSVK	418_T_saccharolyticum_adhE_LL1049															20.5881
LKFADIR	418_T_saccharolyticum_adhE_LL1049																					17.5184
LSPILACYTVK	418_T_saccharolyticum_adhE_LL1049												18.772	18.8862	20.5571	20.8367					20.3807	19.853
LSPILACYTVKDYNEGIK	418_T_saccharolyticum_adhE_LL1049																				20.717	20.7978
MAYEETK	418_T_saccharolyticum_adhE_LL1049												15.5034		20.1504	20.6674
MGVYEDK	418_T_saccharolyticum_adhE_LL1049												17.1244	17.1645	20.7312	20.6674	19.2767	19.0256			19.5304	18.4958			17.783	18.0044
MGVYEDKITK	418_T_saccharolyticum_adhE_LL1049												17.126		19.522	19.4138	17.7138	17.9143			21.9004	21.0784
MPLTK	418_T_saccharolyticum_adhE_LL1049												18.8691	19.0464	20.9696	20.7344					20.483	20.0856
NIKYPLADYELTPDIAIIDPDLTK	418_T_saccharolyticum_adhE_LL1049												19.1937	19.1321	20.3553	20.9441					20.9155	20.6882	18.1913	17.6693
NLFATEYVYHDIK	418_T_saccharolyticum_adhE_LL1049												18.9796		19.6355	20.5956					23.5114	23.2526
NLFATEYVYHDIKNEK	418_T_saccharolyticum_adhE_LL1049												18.3524								17.7139	18.2704	22.1088	22.0871	17.8292
NLLNIK	418_T_saccharolyticum_adhE_LL1049												18.7473	18.3401	19.7248	20.5781
NPIIFSFHPK	418_T_saccharolyticum_adhE_LL1049																						21.5932	19.5521
NSTTDNVSVK	418_T_saccharolyticum_adhE_LL1049												17.7728	18.0099	19.9732	20.3296
PALGVGPGNVPCYIEK	418_T_saccharolyticum_adhE_LL1049												18.5711		20.6737			18.341	19.2956
QIDLLVSR	418_T_saccharolyticum_adhE_LL1049												17.969	18.1568	20.1452	20.1577
RAVSDLILSK	418_T_saccharolyticum_adhE_LL1049																				19.0693	22.4455
TELDVQK	418_T_saccharolyticum_adhE_LL1049												17.6609	17.6539	19.8593	20.495
TFDNGVICASEQAVIIDEEIADEVK	418_T_saccharolyticum_adhE_LL1049												18.2926	19.2637	20.9504	21.5689					20.85	20.6648	17.0113	18.2768
TFDNGVICASEQAVIIDEEIADEVKK	418_T_saccharolyticum_adhE_LL1049												20.2032	15.571	19.0187	19.8897	17.1768				20.3235	20.6949	21.7639	21.7255	17.9202	16.1032
TVGIINENIEENYMEVAEPIGVIAGVTPVTNPTSTTMFK	418_T_saccharolyticum_adhE_LL1049														20.1915	20.5937
TVPPSVTADTGMDVLTHAIEAYVSVMASDYTDALAEK	418_T_saccharolyticum_adhE_LL1049												19.6093	17.4815	19.6355	20.6674	17.1768				20.55	20.9649	20.3151	20.8302	17.783	14.9985		15.4802
VMYEAALK	418_T_saccharolyticum_adhE_LL1049												18.44	18.6507	20.19	20.5939					16.8779	19.4537
VTYQLDK	418_T_saccharolyticum_adhE_LL1049												18.1137	17.8792	19.6249	19.5377	17.1874	18.6607			18.573				17.852	18.7184
YNAEKPTK	418_T_saccharolyticum_adhE_LL1049												16.3056	15.7377	21.4614	21.569					20.2325	21.2824
YPLADYELTPDIAIIDPDLTK	418_T_saccharolyticum_adhE_LL1049												18.6459	19.3307	20.6572	21.4648					19.7525	19.8262
AAYSSGKPALGVGPGNVPCYIEK	419_G_thermoglucosidasius_ATCC43742_adhE														14.7509	17.7998	15.3796		17.6028	18.0396		17.414			15.6888	15.4982
AFIVTDPGMVK	419_G_thermoglucosidasius_ATCC43742_adhE																		17.5909	18.0515
AIQLVFEYLPR	419_G_thermoglucosidasius_ATCC43742_adhE																		17.7546	16.9422			13.0728	13.5421
ALISIK	419_G_thermoglucosidasius_ATCC43742_adhE																		18.2561	17.3864									14.4105
ANTILMPHVIR	419_G_thermoglucosidasius_ATCC43742_adhE																					13.8933
AVNDLILSK	419_G_thermoglucosidasius_ATCC43742_adhE																		17.8902	17.7523
AYDQETIDHIVK	419_G_thermoglucosidasius_ATCC43742_adhE																		17.8938	17.7487
AYDQETIDHIVKEMALAGLDK	419_G_thermoglucosidasius_ATCC43742_adhE																					14.5877	17.4419
AYQNGADELAR	419_G_thermoglucosidasius_ATCC43742_adhE																		17.7219	17.9205
CEEMLEFGGLGHSAVIHSDNQNVVTEFGKR	419_G_thermoglucosidasius_ATCC43742_adhE																								15.1954	15.9917
CSSEAAR	419_G_thermoglucosidasius_ATCC43742_adhE																		17.7546
EKLSPVLACYK	419_G_thermoglucosidasius_ATCC43742_adhE																		17.7425	17.8999
EMALAGLDK	419_G_thermoglucosidasius_ATCC43742_adhE																		17.8914	17.7511
EMIENHCYFLNEEEK	419_G_thermoglucosidasius_ATCC43742_adhE																		17.0655	18.577
EMIENHCYFLNEEEKK	419_G_thermoglucosidasius_ATCC43742_adhE																		17.6028	17.1701	20.6329	21.3605
FTAFPK	419_G_thermoglucosidasius_ATCC43742_adhE																			17.855
FVAIPTTSGTGSEVTSFAVITDK	419_G_thermoglucosidasius_ATCC43742_adhE																		17.4107	18.2317
FVAIPTTSGTGSEVTSFAVITDKK	419_G_thermoglucosidasius_ATCC43742_adhE																		17.6028	18.4763	17.0157	16.5637
GVDMMR	419_G_thermoglucosidasius_ATCC43742_adhE																		17.7874	17.855
GVGPK	419_G_thermoglucosidasius_ATCC43742_adhE																		17.8321	17.8103
GVYEDK	419_G_thermoglucosidasius_ATCC43742_adhE																		17.7546	18.7895
HMALAK	419_G_thermoglucosidasius_ATCC43742_adhE																		18.0422	17.6002
HMALAKLAVEETK	419_G_thermoglucosidasius_ATCC43742_adhE					15.7047
HVTADTGMDVLTHAIEAYVSNMANDYTDGLAMK	419_G_thermoglucosidasius_ATCC43742_adhE																						10.4952	12.4171	15.1885	15.9986		12.4945
ILVAELK	419_G_thermoglucosidasius_ATCC43742_adhE																		17.9309	17.7115
IYFEK	419_G_thermoglucosidasius_ATCC43742_adhE																		18.2906	17.3518
LAELAFEDQCTTANPK	419_G_thermoglucosidasius_ATCC43742_adhE																		17.9069	17.7355
LAVEETK	419_G_thermoglucosidasius_ATCC43742_adhE																		17.905	17.7375
LAVEETKR	419_G_thermoglucosidasius_ATCC43742_adhE																		17.7124	17.93
LGAEFHIPHGR	419_G_thermoglucosidasius_ATCC43742_adhE																													14.2639
LGYVDK	419_G_thermoglucosidasius_ATCC43742_adhE																		17.9239	17.7186
LPLVSDLVHIYR	419_G_thermoglucosidasius_ATCC43742_adhE																		17.3636	18.2788	11.4617		15.5851
LSPVLACYK	419_G_thermoglucosidasius_ATCC43742_adhE																		17.9937	17.6487
LVINENTCAVNPDIVGKPAYEIAK	419_G_thermoglucosidasius_ATCC43742_adhE																		17.7937	18.0396	12.4367	9.15864
MAGIAVPEDTK	419_G_thermoglucosidasius_ATCC43742_adhE																		17.9941	17.6483
MALAK	419_G_thermoglucosidasius_ATCC43742_adhE				12.698
MIDELVANAQK	419_G_thermoglucosidasius_ATCC43742_adhE																		17.8519	17.7905
MLGLPAR	419_G_thermoglucosidasius_ATCC43742_adhE										12.9513								18.0692	17.5732
MPDISR	419_G_thermoglucosidasius_ATCC43742_adhE																		18.0647	17.5777
MPDISRAFIVTDPGMVK	419_G_thermoglucosidasius_ATCC43742_adhE		11.532												11.0488
NAVQYLAK	419_G_thermoglucosidasius_ATCC43742_adhE																		18.0196	17.6229
NLFATEYIYHNIK	419_G_thermoglucosidasius_ATCC43742_adhE																		17.7546	18.0396	19.9718	19.8194
NLFATEYIYHNIKYDK	419_G_thermoglucosidasius_ATCC43742_adhE																					16.3847	18.9292	20.4923		16.5276
PALGVGPGNVPCYIEK	419_G_thermoglucosidasius_ATCC43742_adhE												14.7633		16.8659			14.5332	17.7546
PAYEIAK	419_G_thermoglucosidasius_ATCC43742_adhE																		17.6807	17.9618
QLDMPLSIEACGVSK	419_G_thermoglucosidasius_ATCC43742_adhE																		17.6713	17.9711
RGVYEDK	419_G_thermoglucosidasius_ATCC43742_adhE																		17.7546
SFEPDVIIALGGGSPMDAAK	419_G_thermoglucosidasius_ATCC43742_adhE																		17.4564	18.186
TFDNGMICASEQAVIIDKEIYEQVKK	419_G_thermoglucosidasius_ATCC43742_adhE																							8.01045	15.2023	15.9847	16.2258	15.9815	13.8915	10.5493
TNIKYPLADYELTPDVAIVDPQFVMTVPK	419_G_thermoglucosidasius_ATCC43742_adhE																		17.2966	18.6625	17.317	17.414
TTEEGVESLVQAIIK	419_G_thermoglucosidasius_ATCC43742_adhE																		17.6939	17.9486
TVGIIHENPHEEIIEIAEPVGVIAGITPVTNPTSTTMFK	419_G_thermoglucosidasius_ATCC43742_adhE																						13.2095	17.9778	14.6087
TVNMQWFK	419_G_thermoglucosidasius_ATCC43742_adhE																		18.1659	17.4765
VLRDAAVR	419_G_thermoglucosidasius_ATCC43742_adhE																		17.7546
VLYYLR	419_G_thermoglucosidasius_ATCC43742_adhE																		17.9295	17.713
VNMQWFK	419_G_thermoglucosidasius_ATCC43742_adhE																						13.5956	14.2186
VNSTEEGFK	419_G_thermoglucosidasius_ATCC43742_adhE																		17.7546
VNSTEEGFKR	419_G_thermoglucosidasius_ATCC43742_adhE																		17.7845	17.8579
VYKYPK	419_G_thermoglucosidasius_ATCC43742_adhE																		18.5266	17.1159
YAEIAR	419_G_thermoglucosidasius_ATCC43742_adhE																		17.7546	18.0396		15.662
YEYFK	419_G_thermoglucosidasius_ATCC43742_adhE																		17.7443	17.8982
YNAAKPK	419_G_thermoglucosidasius_ATCC43742_adhE																		17.7493	17.8931
YPLADYELTPDVAIVDPQFVMTVPK	419_G_thermoglucosidasius_ATCC43742_adhE																		17.452	18.1904
AFIVTDPFMVK	420_T_thermosaccharolyticum_DSM571_adhE												18.9333	19.1199	20.2127	20.5624					20.6549	20.1223
AGAPEGCIGWIETPSIEATQLLMTHPGVSLILATGGAGMVK	420_T_thermosaccharolyticum_DSM571_adhE																						14.824	15.7898	17.5984	16.1373	16.2433	15.4802	14.74	15.3902
ALFIAIPTTSGTGSEVTAFAVITDK	420_T_thermosaccharolyticum_DSM571_adhE														20.3634
AMALAGVDK	420_T_thermosaccharolyticum_DSM571_adhE												19.1327	18.1348	20.3467	20.8952					20.3221	20.4863
AMALAGVDKHVELAK	420_T_thermosaccharolyticum_DSM571_adhE												18.7585								21.026	20.9649	21.6806	18.2861
ANAILLPYVIK	420_T_thermosaccharolyticum_DSM571_adhE																				21.0158	20.4991
ANIDYEIFSEVEPDPSVDTVMNGVK	420_T_thermosaccharolyticum_DSM571_adhE																				20.7746	20.7403
AVSDLILSK	420_T_thermosaccharolyticum_DSM571_adhE												16.6919	17.4815	20.3027	20.0138	18.9377	18.453			19.605	18.9212			17.108	17.5384
AYKNGNDEVAR	420_T_thermosaccharolyticum_DSM571_adhE																				20.5402	20.9747
CEEMTEFGGLGHSAVIHSENQDVINEFAR	420_T_thermosaccharolyticum_DSM571_adhE																				20.5743	20.5769	21.2477	20.8302	20.5199
CLISIK	420_T_thermosaccharolyticum_DSM571_adhE												19.095	18.888	20.599	20.5656					20.6517	19.8029
CSIAAAK	420_T_thermosaccharolyticum_DSM571_adhE												18.4075	17.4327	20.9231	20.8882					20.5987	20.5769
DAGINKEQFEK	420_T_thermosaccharolyticum_DSM571_adhE																				16.4068
DAGINKEQFEKEIDEMSDIAFNDQCTGSNPR	420_T_thermosaccharolyticum_DSM571_adhE																						19.7111	21.4342
DYNEGIK	420_T_thermosaccharolyticum_DSM571_adhE												14.9104	16.8324	21.071	21.0128					20.55	20.5117				16.812
DYNEGIKK	420_T_thermosaccharolyticum_DSM571_adhE												15.6947	17.4129	20.6512	20.928					20.6185	20.7889
EIAEIYR	420_T_thermosaccharolyticum_DSM571_adhE												17.9086	18.849	20.7639	20.8775					20.3399	20.6153
EIAEIYRK	420_T_thermosaccharolyticum_DSM571_adhE												17.5947	17.7808	20.8889	20.368					21.0031	20.4969
EIDEMSDIAFNDQCTGSNPR	420_T_thermosaccharolyticum_DSM571_adhE																				20.6738	20.8411
EKLSPILACYTVK	420_T_thermosaccharolyticum_DSM571_adhE												19.7263	15.2756	19.7507	20.5521					21.3888	20.7462
EYGCYFLNKDEIK	420_T_thermosaccharolyticum_DSM571_adhE												18.7527		20.3654	20.6674					20.55	20.0465
FADIR	420_T_thermosaccharolyticum_DSM571_adhE												19.4081		20.0328	20.6674
FAIDEQSCAMSPAVVGQPATK	420_T_thermosaccharolyticum_DSM571_adhE																				21.149	20.3658
FLGLPASTVEEGVESLIEAIK	420_T_thermosaccharolyticum_DSM571_adhE														20.3714	20.6674					16.7456
FMSYTQEQIDAIVK	420_T_thermosaccharolyticum_DSM571_adhE												17.246	18.1157	20.525	20.8629					20.3544	19.8842
FVAYPQYEYPK	420_T_thermosaccharolyticum_DSM571_adhE																				20.9002	20.6146
GVGPK	420_T_thermosaccharolyticum_DSM571_adhE																		16.1451	16.1232
GVYEDK	420_T_thermosaccharolyticum_DSM571_adhE																		11.806	13.7426
HVELAK	420_T_thermosaccharolyticum_DSM571_adhE																17.651	18.453			20.55	20.8787
IAEMAGFK	420_T_thermosaccharolyticum_DSM571_adhE												16.8287		19.9275	20.3754										16.4781
IAEMAGFKVPDGTK	420_T_thermosaccharolyticum_DSM571_adhE																				21.1195	20.3954
IDAIVK	420_T_thermosaccharolyticum_DSM571_adhE																										11.5343
ILVAEYEGVGPK	420_T_thermosaccharolyticum_DSM571_adhE												18.02	18.4047	20.2249	20.0779
ILVAEYEGVGPKYPLSR	420_T_thermosaccharolyticum_DSM571_adhE												21.4608			18.8159
IMNSYNPDLIIAVGGGSAIDAAK	420_T_thermosaccharolyticum_DSM571_adhE												18.0952	18.7941	20.7082	21.1856					20.0317	19.4122
IYFESGSLQYLCK	420_T_thermosaccharolyticum_DSM571_adhE												18.9824	18.8677	21.1013	21.2943					19.3624	19.5397
KAFIVTDPFMVK	420_T_thermosaccharolyticum_DSM571_adhE												14.3906								21.3658	20.9649
KCEEMTEFGGLGHSAVIHSENQDVINEFAR	420_T_thermosaccharolyticum_DSM571_adhE																										16.7849	16.9729
KDEIK	420_T_thermosaccharolyticum_DSM571_adhE												19.2176									21.3567
KFMSYTQEQIDAIVK	420_T_thermosaccharolyticum_DSM571_adhE																							20.4664
LAYEETK	420_T_thermosaccharolyticum_DSM571_adhE																				20.753	20.7618
LGFVDK	420_T_thermosaccharolyticum_DSM571_adhE												18.44	18.0969	19.6355	19.4919	17.9641	17.8349			19.1905	16.8886			17.783	17.7912
LGFVDKVTYQLDK	420_T_thermosaccharolyticum_DSM571_adhE														19.6355	20.6674	17.5883	19.0617			16.183	17.0622			20.8827	15.6074
LIVNSPSSQGAIGDIYNTNTPSLTLGCGSMGR	420_T_thermosaccharolyticum_DSM571_adhE												18.1479	19.4893	20.1999	21.4809					19.9856	20.0168
LKFADIR	420_T_thermosaccharolyticum_DSM571_adhE																					17.5184
LSPILACYTVK	420_T_thermosaccharolyticum_DSM571_adhE												18.772	18.8862	20.5571	20.8367					20.3807	19.853
LSPILACYTVKDYNEGIK	420_T_thermosaccharolyticum_DSM571_adhE																				20.717	20.7978
LVFEYLPK	420_T_thermosaccharolyticum_DSM571_adhE																				20.6927	20.8222
METDVQK	420_T_thermosaccharolyticum_DSM571_adhE																				19.5218	21.993
MGVYEDK	420_T_thermosaccharolyticum_DSM571_adhE												17.1244	17.1645	20.7312	20.6674	19.2767	19.0256			19.5304	18.4958			16.4896	18.0044
MGVYEDKITK	420_T_thermosaccharolyticum_DSM571_adhE												17.126		19.522	19.4138	17.7138	17.9143			21.9004	21.0784
NIKYPLADYELTPDIAIIDPDLTK	420_T_thermosaccharolyticum_DSM571_adhE												19.1937	19.1321	20.3553	20.9441					20.9155	20.6882	18.1913	17.6693
NLFATEYVYHDIK	420_T_thermosaccharolyticum_DSM571_adhE												18.9796		19.6355	20.6674					23.5114	23.2526
NLFATEYVYHDIKNEK	420_T_thermosaccharolyticum_DSM571_adhE												18.3524								17.7139	18.2704	22.1088	22.0871	17.8292
NLLNIK	420_T_thermosaccharolyticum_DSM571_adhE												18.7473	18.3401	19.7248	20.5781
NPIIFSFHPK	420_T_thermosaccharolyticum_DSM571_adhE																						21.5932	19.5521
NSTTDNVSVNNLLNIK	420_T_thermosaccharolyticum_DSM571_adhE																				21.0309	20.484
NSTTDNVSVNNLLNIKR	420_T_thermosaccharolyticum_DSM571_adhE																				20.8683	20.6466
PALGVGPGNVPCYIEK	420_T_thermosaccharolyticum_DSM571_adhE												18.5711		20.6737			18.341	19.2956
QIDLLVSK	420_T_thermosaccharolyticum_DSM571_adhE																				21.1003	20.4145
RAVSDLILSK	420_T_thermosaccharolyticum_DSM571_adhE																				19.0693	22.4455
SAYSSGKPALGVGPGNVPCYIEK	420_T_thermosaccharolyticum_DSM571_adhE																				21.5359	21.135	17.5471	20.6601
TFDNGVICASEQAVIIDEEIADEVK	420_T_thermosaccharolyticum_DSM571_adhE												18.2926	19.2637	20.9504	21.5689					20.85	20.6648	17.0113	18.2768
TFDNGVICASEQAVIIDEEIADEVKK	420_T_thermosaccharolyticum_DSM571_adhE												20.2032	15.571	19.0187	19.8897	17.1768				20.3235	20.6949	21.7639	21.7255	17.9202	16.1032
TVGIINENIEENYMEVAEPIGVIAGVTPVTNPTSTTMFK	420_T_thermosaccharolyticum_DSM571_adhE														20.3674	22.7337
TVPPSVTADTGMDVLTHAIEAYVSVMASDYTDALAEK	420_T_thermosaccharolyticum_DSM571_adhE												19.6093	17.4815	19.6355	20.6674	17.1768				20.55	20.9649	20.3151	20.8302	15.1765	14.9985		15.4802
VMYEAALK	420_T_thermosaccharolyticum_DSM571_adhE												18.44	18.6507	21.8471	22.1994					16.8779	19.4537
VTYQLDK	420_T_thermosaccharolyticum_DSM571_adhE												18.1137	17.8792	19.6249	19.5377	17.1874	18.6607			18.573				17.852	18.7184
VTYQLDKANIDYEIFSEVEPDPSVDTVMNGVK	420_T_thermosaccharolyticum_DSM571_adhE																				21.1075			20.2727
YAEIAR	420_T_thermosaccharolyticum_DSM571_adhE																		19.611	19.896		17.5184
YNAEKPTK	420_T_thermosaccharolyticum_DSM571_adhE												16.3056	15.7377	21.4614	21.569					20.2325	21.2824
YPLADYELTPDIAIIDPDLTK	420_T_thermosaccharolyticum_DSM571_adhE												18.6459	19.3307	20.6572	21.4648					19.7525	19.8262
AATDLILSK	421_C_clariflavum_DSM_19732_adhE																						19.8094	19.5969
AFEDQCTTANPR	421_C_clariflavum_DSM_19732_adhE																						19.8414	19.5648
AFEDQCTTANPRLPLVK	421_C_clariflavum_DSM_19732_adhE																						19.9361	19.4702
AFIVTDPYMVK	421_C_clariflavum_DSM_19732_adhE																						20.0416	19.3647
AGAPEDCIQWIEQPSIEATQMLMNHPK	421_C_clariflavum_DSM_19732_adhE																						19.6439	19.7623
AIQLVFEYLPR	421_C_clariflavum_DSM_19732_adhE																		25.096	23.3379			19.4685	19.9378
AISKEFEK	421_C_clariflavum_DSM_19732_adhE																						20.0828	19.3235
ALGLPASTVEEGVQSLIK	421_C_clariflavum_DSM_19732_adhE																						19.8688
AQAALER	421_C_clariflavum_DSM_19732_adhE																						19.9253	19.4809
CAMNPAVVGQPAYK	421_C_clariflavum_DSM_19732_adhE																						19.9738	19.4325
CYFLNAEETK	421_C_clariflavum_DSM_19732_adhE																						19.6063	19.8
CYFLNAEETKK	421_C_clariflavum_DSM_19732_adhE																						19.9282	19.4781
EFLSK	421_C_clariflavum_DSM_19732_adhE																						19.8676
EKLSPILAYYVVDGWEQGIR	421_C_clariflavum_DSM_19732_adhE																						19.9504	19.5549	17.8723
ELEEIYIK	421_C_clariflavum_DSM_19732_adhE																						19.8057	19.6005
EMAMAGLDEHMR	421_C_clariflavum_DSM_19732_adhE																						19.6468	19.7595
FMDIR	421_C_clariflavum_DSM_19732_adhE																										19.8681
FMGFDQDKIDTIVK	421_C_clariflavum_DSM_19732_adhE																						19.9347	19.4716
FQPDVIIALGGGSAIDAAK	421_C_clariflavum_DSM_19732_adhE																						20.331	19.0752
FVAIPTTSGTGSEVTSFAVITDR	421_C_clariflavum_DSM_19732_adhE																						19.8542	19.552
FVAIPTTSGTGSEVTSFAVITDRK	421_C_clariflavum_DSM_19732_adhE																						19.9504	19.7927	13.9645
FVSFPK	421_C_clariflavum_DSM_19732_adhE																							19.5549
GMWLYYENPETDFDSLR	421_C_clariflavum_DSM_19732_adhE																						19.6019	19.8043
GVFEDK	421_C_clariflavum_DSM_19732_adhE																						19.9731	19.4332
GYNLMK	421_C_clariflavum_DSM_19732_adhE																						20.0238	19.3824
IAEEMVEFGGLGHSAVIHSEDKNVIDEFAR	421_C_clariflavum_DSM_19732_adhE																									19.916	11.3184	14.6418	11.7486
KEFEK	421_C_clariflavum_DSM_19732_adhE			10.2182
KFQPDVIIALGGGSAIDAAK	421_C_clariflavum_DSM_19732_adhE																						19.6351	19.7711
LIINSPSTHGAIGDIYNTNMPSLTLGCGSFGR	421_C_clariflavum_DSM_19732_adhE																								20.336	19.8656		11.4439
LINKK	421_C_clariflavum_DSM_19732_adhE		10.7543	11.2151		9.7725		12.038
LNGVGPEYPLSR	421_C_clariflavum_DSM_19732_adhE																						19.9142	19.492
LPLVK	421_C_clariflavum_DSM_19732_adhE																						19.8679	19.5549
LPLVKELEEIYIK	421_C_clariflavum_DSM_19732_adhE																						19.3508	20.0555
LSPILAYYVVDGWEQGIR	421_C_clariflavum_DSM_19732_adhE																						19.7935	19.6127
LVDKAQAALER	421_C_clariflavum_DSM_19732_adhE																						19.864
MAGFEVPEDTK	421_C_clariflavum_DSM_19732_adhE																						20.0888	19.3175
MAIEETGR	421_C_clariflavum_DSM_19732_adhE																						20.5841	18.8222
MEIDKLVDK	421_C_clariflavum_DSM_19732_adhE																						20.5005	18.9058
MEIDKLVDKAQAALER	421_C_clariflavum_DSM_19732_adhE																						19.6593	19.5549	20.9202	20.2575
MIMKEAIR	421_C_clariflavum_DSM_19732_adhE							11.096
MPDISK	421_C_clariflavum_DSM_19732_adhE																						19.7289	19.6773
NIFATEYIYHSIK	421_C_clariflavum_DSM_19732_adhE																						19.8664	19.5549	16.0214	19.9412
NIFATEYIYHSIKYDK	421_C_clariflavum_DSM_19732_adhE																								19.8261	20.3755
NSTTANVSAVNLINK	421_C_clariflavum_DSM_19732_adhE																						19.8737	19.5325
NSTTANVSAVNLINKK	421_C_clariflavum_DSM_19732_adhE																						19.4506	19.9557
PALGVGPGNVPCYIEK	421_C_clariflavum_DSM_19732_adhE												16.8622		18.9648			16.6321	17.5867
RAATDLILSK	421_C_clariflavum_DSM_19732_adhE																						19.8682
SLIAIK	421_C_clariflavum_DSM_19732_adhE																						19.9504	19.4558	20.2352	19.9664
TAIDEVK	421_C_clariflavum_DSM_19732_adhE																						19.8513	19.5549
TVGVIR	421_C_clariflavum_DSM_19732_adhE																						19.3368	20.0695
TVGVIRENDYEDYIEVAEPVGVIAAVTPVTNPTSTTMFK	421_C_clariflavum_DSM_19732_adhE																						19.8678	19.5549	17.6293	19.9538
VLYYLR	421_C_clariflavum_DSM_19732_adhE																		18.323	18.1065
VNMQWFK	421_C_clariflavum_DSM_19732_adhE																						19.3916	20.0146
VPMLAEK	421_C_clariflavum_DSM_19732_adhE																						20.0324	19.3738
YETFIADKK	421_C_clariflavum_DSM_19732_adhE																						19.8106	19.5957
AAYSSGKPALGVGPGNVPCYIEK	422_T_ethanolicus_JW200_adhE														23.2338	22.9908	20.5706		22.7938	23.2307		22.605			20.8798	20.6893
AFIVTDPVMVK	422_T_ethanolicus_JW200_adhE														23.1983						18.6208	21.9851	20.5471	22.1386	20.5339	20.3997
AGAPEGCIGWIETPSIEATQLLMTHPGVSLILATGGAGMVK	422_T_ethanolicus_JW200_adhE																						18.3433	19.3091	21.1177	19.6566	19.7626	18.9995	18.2593	18.9095
AMALAGIENHVR	422_T_ethanolicus_JW200_adhE																								20.2416	20.5327
ANAILLPYVIEYNAELPK	422_T_ethanolicus_JW200_adhE																21.8931	21.6254							21.186	20.2232
ANAILLPYVIEYNAELPKK	422_T_ethanolicus_JW200_adhE																20.7647	21.0845							20.7644	21.0348
ANIKYEIFSEVEPDPSVDTVEK	422_T_ethanolicus_JW200_adhE																19.469	20.7404							21.3213	21.3788
AVSDLILSK	422_T_ethanolicus_JW200_adhE												19.7558	20.5454	23.3666	23.0777	22.0016	21.5169			22.6689	21.9851			20.1719	20.6023
CEEMTEFGGLGHSAVIHSENQQIINEFAK	422_T_ethanolicus_JW200_adhE																								20.5314	20.2429
DYNEGIK	422_T_ethanolicus_JW200_adhE												17.206	19.128	23.3666	23.3084					22.8456	22.8073				19.1075
DYNEGIKR	422_T_ethanolicus_JW200_adhE																								19.7314	21.0429
EAGINKEEFEK	422_T_ethanolicus_JW200_adhE																								19.0056	21.7687
EIAEIYR	422_T_ethanolicus_JW200_adhE												19.9967	20.9371	23.2294	22.7873					22.428	22.7034
EIAEIYRK	422_T_ethanolicus_JW200_adhE												19.8944	20.4068	23.1272	22.7387					23.3392	22.9336
EKLSPILALYTVK	422_T_ethanolicus_JW200_adhE																								20.4745	20.2998
EKTEVK	422_T_ethanolicus_JW200_adhE																21.7938
EYGCYFLNKEETK	422_T_ethanolicus_JW200_adhE																21.7938	21.7248							20.5533	20.2565
FASFPQYEYPK	422_T_ethanolicus_JW200_adhE																21.8087	21.7098
FMDIR	422_T_ethanolicus_JW200_adhE																										19.8681
FMSYTQEQIDK	422_T_ethanolicus_JW200_adhE					9.36491																			20.5416	20.2326
FMSYTQEQIDKIVK	422_T_ethanolicus_JW200_adhE																								20.4019	20.3723
GFEPDLLIAVGGGSAIDAAK	422_T_ethanolicus_JW200_adhE																								20.663	20.1112
GMWLFYEYPDTK	422_T_ethanolicus_JW200_adhE																23.2707	21.5169							19.7023
GMWLFYEYPDTKFEDLR	422_T_ethanolicus_JW200_adhE																								20.5815	20.1927
GSLQYLSQVK	422_T_ethanolicus_JW200_adhE																22.0155	21.9728							20.158	20.4868
GVYEDK	422_T_ethanolicus_JW200_adhE																		11.7182
IAEMAGFK	422_T_ethanolicus_JW200_adhE												20.0118		23.1106	23.5585										19.6612
IAEMAGFKVPENTK	422_T_ethanolicus_JW200_adhE																								20.3471	20.4272
ILVAEYPAVGPEYPLSR	422_T_ethanolicus_JW200_adhE																								20.3269	20.4474
ILVNAPASQGAIGDIYNTAIPSLTLGCGTMGR	422_T_ethanolicus_JW200_adhE																								20.9003	19.874
KAFIVTDPVMVK	422_T_ethanolicus_JW200_adhE																								20.2538	20.5205
KFASFPQYEYPK	422_T_ethanolicus_JW200_adhE																								20.5365
LAHEETK	422_T_ethanolicus_JW200_adhE																21.7938
LGFVDK	422_T_ethanolicus_JW200_adhE												16.1617	21.7308	23.2694	23.1258	21.598	21.4688			22.8245	20.5225			21.4169	21.4251
LGFVDKVTYQLDK	422_T_ethanolicus_JW200_adhE														23.2161	23.047	22.2564	21.5406			20.8512	21.7303			20.5346	20.2755
LIFEYLPK	422_T_ethanolicus_JW200_adhE																23.1769	22.7171				22.605			19.3259	20.6023
LSPILALYTVK	422_T_ethanolicus_JW200_adhE																21.4462	21.7617							20.858	20.3575
MGVYEDK	422_T_ethanolicus_JW200_adhE												19.8046	19.8447	23.4114	23.3475	21.9568	21.7057			22.2105	21.176			19.1698	20.6846
MGVYEDKITK	422_T_ethanolicus_JW200_adhE												20.7286		23.1246	23.0164	21.3163	21.5169			25.503	24.6809
MLEEFAIDK	422_T_ethanolicus_JW200_adhE																								20.6248	20.1495
MLEEFAIDKNTGLMNPAVVGQPATK	422_T_ethanolicus_JW200_adhE																								20.5554	20.2189
MPLVSEIAEIYR	422_T_ethanolicus_JW200_adhE																22.0428	21.822							20.1308	20.5489
MPLVSEIAEIYRK	422_T_ethanolicus_JW200_adhE																20.3624	20.3543							22.0051	21.765		12.2832
NLFAVEYVYNYIK	422_T_ethanolicus_JW200_adhE																21.281	21.2664							20.8279	20.8528	17.1347	11.0969
NPIIFSFHPK	422_T_ethanolicus_JW200_adhE																						19.4665	17.4255
NSTTDNVSVYNLINIK	422_T_ethanolicus_JW200_adhE																								20.5546	20.2196
NSTTDNVSVYNLINIKR	422_T_ethanolicus_JW200_adhE																								20.5352
NTGLMNPAVVGQPATK	422_T_ethanolicus_JW200_adhE																								20.5481	20.2262
PALGVGPGNVPCYIEK	422_T_ethanolicus_JW200_adhE												21.264		23.3666			21.0339	21.9885
PNLLQER	422_T_ethanolicus_JW200_adhE																								20.1644	20.6099
QIDQLVEK	422_T_ethanolicus_JW200_adhE																								20.0277	20.7466
QIMEMSDIAFNDQCTGSNPR	422_T_ethanolicus_JW200_adhE																								20.487	20.2873
RAVSDLILSK	422_T_ethanolicus_JW200_adhE																				20.6389	24.0151
SLIAIK	422_T_ethanolicus_JW200_adhE																						20.2368	19.7422	20.5215	20.2528
TFDNGTVCASEQAVIIDEEIADEVK	422_T_ethanolicus_JW200_adhE																								20.8708	19.9035
TFDNGTVCASEQAVIIDEEIADEVKK	422_T_ethanolicus_JW200_adhE																	21.5642							21.2599	20.6023
TMYEAALK	422_T_ethanolicus_JW200_adhE																22.0016	21.095							20.2335
VPPQIYFER	422_T_ethanolicus_JW200_adhE																22.2602	22.1086							19.9134	19.5085
VTYQLDK	422_T_ethanolicus_JW200_adhE												20.9699	20.7354	23.225	22.3938	20.0436	21.5169			21.4292				20.7082	21.5746
YEIFSEVEPDPSVDTVEK	422_T_ethanolicus_JW200_adhE																21.6205	21.6115							20.3174	20.5077
AAYSSGKPAIGVGAGNTPAIIDDSADILLAVNSIILSK	423_C_Straminisolvens_wt_AdhE_JoinedFragments																										24.4502	24.4598	23.2151	23.7465
AGAPEGIIDWIDVPSLELTNMVMR	423_C_Straminisolvens_wt_AdhE_JoinedFragments																			13.101							25.167	25.2812	20.0732	23.3077
AIDELKEK	423_C_Straminisolvens_wt_AdhE_JoinedFragments		22.106	22.5122			22.4389	22.2232	21.3368	20.2403	22.3891	22.8202															25.6642	25.6333	22.2009	23.6775
AIKDYDIDEK	423_C_Straminisolvens_wt_AdhE_JoinedFragments																										24.163	25.8684
AIKDYDIDEKEFLDR	423_C_Straminisolvens_wt_AdhE_JoinedFragments																										24.5076	25.5238
AIKDYDIDEKEFLDRLDEMVEQAFDDQCTGANPR	423_C_Straminisolvens_wt_AdhE_JoinedFragments																													23.3077
AKDFDDALNK	423_C_Straminisolvens_wt_AdhE_JoinedFragments																										25.1675	24.8639
AKDFDDALNKAER	423_C_Straminisolvens_wt_AdhE_JoinedFragments																										25.0594	24.972
AKNSTIEAAR	423_C_Straminisolvens_wt_AdhE_JoinedFragments																											25.2812
AYDNGANDPVAR	423_C_Straminisolvens_wt_AdhE_JoinedFragments																										25.1214	24.91
AYFIAIPTSAGTGSEVTPFAVITDEK	423_C_Straminisolvens_wt_AdhE_JoinedFragments		22.0418	22.4546		14.2931	22.4124	22.5267	21.3633	21.5252	23.3361	23.3825	14.6945														24.8889	25.1425	22.6902	23.3077
DFDDALNK	423_C_Straminisolvens_wt_AdhE_JoinedFragments																										25.0576	24.9738
DFDDALNKAER	423_C_Straminisolvens_wt_AdhE_JoinedFragments																										25.3737	24.6577
DYDIDEKEFLDRLDEMVEQAFDDQCTGANPR	423_C_Straminisolvens_wt_AdhE_JoinedFragments																										24.5262	25.5052
EADVILATGGPGLVK	423_C_Straminisolvens_wt_AdhE_JoinedFragments		22.7424	22.5758			22.8603	22.7528	21.7004	21.404	23.2047	23.2089															24.6386	25.538	22.5636	23.0116
EFLDRLDEMVEQAFDDQCTGANPR	423_C_Straminisolvens_wt_AdhE_JoinedFragments																										25.6313	26.1059	21.9478	21.5324
ENMLWFR	423_C_Straminisolvens_wt_AdhE_JoinedFragments		22.0255	21.8754			22.0461	22.2683	21.3796	20.2958	23.2011	23.6449															25.9684	25.4057	23.6377	23.9532
FMDIR	423_C_Straminisolvens_wt_AdhE_JoinedFragments																										25.167
FNASEAPTK	423_C_Straminisolvens_wt_AdhE_JoinedFragments																										24.9993	25.0321
GCLPVALDELK	423_C_Straminisolvens_wt_AdhE_JoinedFragments		22.5303	22.5679			22.3999	22.2394	21.0684	21.1733	22.859	23.3949															25.3136	25.2812	22.8162	23.0132
GCLPVALDELKNVMGK	423_C_Straminisolvens_wt_AdhE_JoinedFragments			22.3477	21.4465		24.1261	22.64	19.9937	21.3823	23.7057																25.6126	25.6921	22.5769	22.8653
GKTNEEKVENLTK	423_C_Straminisolvens_wt_AdhE_JoinedFragments																										24.958	25.0734
HLLNIK	423_C_Straminisolvens_wt_AdhE_JoinedFragments						23.8639				23.2721																24.2546	24.4323	23.3322	23.3717
IAEPLGVVAAVIPTTNPTSTAIFK	423_C_Straminisolvens_wt_AdhE_JoinedFragments																										25.167	25.2812	22.8378	23.3077
IFFEAAMAANK	423_C_Straminisolvens_wt_AdhE_JoinedFragments		20.2707	22.4985			22.3723	22.4655		18.8721	21.2108	23.3825															25.167	25.2812	24.466	24.5212
IMWVMYEHPEVDFMDMAMR	423_C_Straminisolvens_wt_AdhE_JoinedFragments						22.4124	22.4718	21.277	16.656	22.5805																25.6578	25.4882	23.3259	23.4765
IPLAK	423_C_Straminisolvens_wt_AdhE_JoinedFragments		19.4057	21.9272			22.5732	22.7905	20.7039	21.3644	21.739	22.8962															25.6753	25.9278	23.3195	24.3519
ITDEK	423_C_Straminisolvens_wt_AdhE_JoinedFragments			21.2423				22.7935																			24.6221	24.6491	23.7624	23.6758
IVLEAAVK	423_C_Straminisolvens_wt_AdhE_JoinedFragments		22.9237	22.5897			22.3167	22.4986	20.4348	20.2454	21.8775	23.058															25.1878	25.1734	23.3268	23.3358
IYIKR	423_C_Straminisolvens_wt_AdhE_JoinedFragments						22.8875				22.4144																24.5805			23.6161
KEFAK	423_C_Straminisolvens_wt_AdhE_JoinedFragments																										26.1915	25.2812
KIAEPLGVVAAVIPTTNPTSTAIFK	423_C_Straminisolvens_wt_AdhE_JoinedFragments																										24.2218	24.752	23.0807	23.3077
LAPSLTLGCGSWGGNSVSDNVGVK	423_C_Straminisolvens_wt_AdhE_JoinedFragments		21.7145	22.1181			22.4311	22.508	21.2633	21.8191	23.4036	23.019															25.7647	25.5985	22.93	23.0406
LDEMVEQAFDDQCTGANPR	423_C_Straminisolvens_wt_AdhE_JoinedFragments																										24.4099	25.6215
LIADGGFGHTSSLYIDTVTQK	423_C_Straminisolvens_wt_AdhE_JoinedFragments																										25.167	25.2812	20.2241	20.7976
LIADGGFGHTSSLYIDTVTQKEK	423_C_Straminisolvens_wt_AdhE_JoinedFragments																										25.6273	25.4664	22.3663	22.8544
LSPVLAMYR	423_C_Straminisolvens_wt_AdhE_JoinedFragments																										24.7773	25.2542
MAVEETGMGVVEDK	423_C_Straminisolvens_wt_AdhE_JoinedFragments		22.999	23.2655			22.3976	22.7474	20.6122	16.9468	22.1322	23.5333	13.8672														25.6132	25.709	22.6902	23.054
MAVEETGMGVVEDKVIK	423_C_Straminisolvens_wt_AdhE_JoinedFragments		19.8624				22.4124	22.4591			21.8353																25.4514	25.135	22.6977	23.1443
MGTFPQYDHPR	423_C_Straminisolvens_wt_AdhE_JoinedFragments		22.1282	21.6647			22.6036	22.4971	20.6582	20.9298	22.9073	22.5161															25.3208	25.1721	23.1254	23.3679
MIFEYLPK	423_C_Straminisolvens_wt_AdhE_JoinedFragments																										25.1282	24.9032
MTNRYEVVDNVENLEK	423_C_Straminisolvens_wt_AdhE_JoinedFragments																										24.7526	25.2788
NAIIISPHPR	423_C_Straminisolvens_wt_AdhE_JoinedFragments																												21.0001	24.9978
NHYASEYIYNAYK	423_C_Straminisolvens_wt_AdhE_JoinedFragments		22.1186	22.3547	20.3485	20.5108	22.4124	22.4686	21.0418	22.0886	22.9444	23.058															25.5681	25.4771	23.2033	23.5756
NSTIEAAR	423_C_Straminisolvens_wt_AdhE_JoinedFragments																										24.166	25.8654
NVMGK	423_C_Straminisolvens_wt_AdhE_JoinedFragments			21.0476			22.8373	22.3232	22.0801	20.1344	23.4747	23.058																25.4878	24.6435	23.1691
NVMGKK	423_C_Straminisolvens_wt_AdhE_JoinedFragments			22.0333				22.948
PAIGVGAGNTPAIIDDSADILLAVNSIILSK	423_C_Straminisolvens_wt_AdhE_JoinedFragments																										24.8889	25.9507		23.245
QMYLNAYYGGAK	423_C_Straminisolvens_wt_AdhE_JoinedFragments		22.1393	22.3571			21.6066	22.2394	21.0989	21.7211	21.8064	23.5291															25.242	24.6038	23.6986	24.3355
QMYLNAYYGGAKE	423_C_Straminisolvens_wt_AdhE_JoinedFragments																										24.9857	25.0457
RGCLPVALDELK	423_C_Straminisolvens_wt_AdhE_JoinedFragments																										25.3262	25.3552	22.4775	21.7635
TCGVIEEDHAFGIK	423_C_Straminisolvens_wt_AdhE_JoinedFragments																										25.0136	25.0178
TCGVIEEDHAFGIKK	423_C_Straminisolvens_wt_AdhE_JoinedFragments																										25.167	25.2812	20.8662	20.1824
TFDNGMICASEQSVIVLDGVYK	423_C_Straminisolvens_wt_AdhE_JoinedFragments			22.3524			20.9426	22.467		20.8738	23.095	23.9508															25.167	25.2587	22.574	23.4376
TFDNGMICASEQSVIVLDGVYKEVK	423_C_Straminisolvens_wt_AdhE_JoinedFragments					18.7435	22.2529	22.4465	22.6432	18.8765	22.943	23.058	20.5893	18.7419													25.0484	25.2812	25.8675	26.0833
TFFEVAPDPSLASAK	423_C_Straminisolvens_wt_AdhE_JoinedFragments																										25.0863	24.9451
TGIKYPLADYELLPNMAIVDADMMMNAPK	423_C_Straminisolvens_wt_AdhE_JoinedFragments						22.4124	22.4678				22.7282															25.167	25.2812
TLIALK	423_C_Straminisolvens_wt_AdhE_JoinedFragments		22.1544	22.4133			21.5475	21.8819	21.3641	21.5244	22.7137	23.011															25.8003	25.7806	23.3851	23.5211
TNEEKVENLTK	423_C_Straminisolvens_wt_AdhE_JoinedFragments																										25.1876	24.8438
TNRYEVVDNVENLEK	423_C_Straminisolvens_wt_AdhE_JoinedFragments																										24.9943	25.0371
VENLTK	423_C_Straminisolvens_wt_AdhE_JoinedFragments																										25.167
VGIKK	423_C_Straminisolvens_wt_AdhE_JoinedFragments						21.4019																					26.1529
VIKNHYASEYIYNAYK	423_C_Straminisolvens_wt_AdhE_JoinedFragments								21.4283																					23.2428
VLINTPSSHGGIGDLYNFK	423_C_Straminisolvens_wt_AdhE_JoinedFragments																										25.167	25.2812	22.8378	20.8483
VYATYTQEQVDK	423_C_Straminisolvens_wt_AdhE_JoinedFragments																										24.8961	25.1353
VYATYTQEQVDKIFFEAAMAANK	423_C_Straminisolvens_wt_AdhE_JoinedFragments																										25.6099	25.5561	22.2766	22.5065
VYTFPK	423_C_Straminisolvens_wt_AdhE_JoinedFragments		22.3192	22.3383			22.4987	22.3958	21.277	21.3403	22.6895	22.8138															25.6667	25.5846	23.6432	23.5532
YAEIADYLGIK	423_C_Straminisolvens_wt_AdhE_JoinedFragments		22.1089	22.8443			22.1933	22.2431	21.5336	21.4581	22.9039	23.204															25.4176	25.528	22.8378	23.1974
YEVVDNVENLEK	423_C_Straminisolvens_wt_AdhE_JoinedFragments																										25.0112	25.0202
YPLADYELLPNMAIVDADMMMNAPK	423_C_Straminisolvens_wt_AdhE_JoinedFragments																										24.4831	25.5483
YPLMNEIK	423_C_Straminisolvens_wt_AdhE_JoinedFragments																										25.1327	24.8987
AAYSSGKPAIGVGAGNTPAIIDDSADIVLAVNSIIHSK	430_C_thermocellum_adhE_D494G_P525L						22.7484		20.1355	21.1892	22.3961	23.0764	18.4085																24.071	24.0475
AGAAEMLAFQPDTIIAVGGGSAMDAAK	430_C_thermocellum_adhE_D494G_P525L		22.5096	22.4543			22.4126	22.6428			22.5913	23.1481															25.0979	25.222	22.5143	22.811
AGAPEGIIGWIDVPSLELTNLVMR	430_C_thermocellum_adhE_D494G_P525L		21.6417	21.738	16.4149	17.6348	22.4826	22.63	21.2552	21.4633	23.1991	22.8724	15.5463																22.7521	23.4028
AHTIANLAGFEVPETTK	430_C_thermocellum_adhE_D494G_P525L		20.6962	20.8157	19.8015	20.131	22.8836	22.2404	21.6224	22.2679	23.3361	22.0788																	22.7798	23.2521
AIDELKEK	430_C_thermocellum_adhE_D494G_P525L		22.106	22.5122			22.4389	22.2232	21.3368	20.2403	22.3891	22.8202															25.6642	25.6333	22.2009	23.6775
AKDFDDALDK	430_C_thermocellum_adhE_D494G_P525L						22.5681	22.371			22.3315	22.3808																	25.5261	23.4765
AKDFDDALDKAER	430_C_thermocellum_adhE_D494G_P525L			22.3852	20.523		23.3531	22.3232	21.3726	21.5159	23.4739	23.0777	15.9178														25.2778	25.3581	23.4815	23.7347
AKNSTIEAAK	430_C_thermocellum_adhE_D494G_P525L		22.9158	23.6824			22.79	22.9558	21.0475	21.3634	22.7689	22.1158																	22.6681	23.3298
AYENGASDPVAR	430_C_thermocellum_adhE_D494G_P525L		21.1701				20.7869	20.2152	21.6605	21.853																			22.6902	23.8489
AYFIAIPTSAGTGSEVTPFAVITDEK	430_C_thermocellum_adhE_D494G_P525L		22.0418	22.4546		14.2931	22.4124	22.5267	21.3633	21.5252	23.3361	23.3825	14.6945														24.8889	25.1425	22.6902	23.3077
DFDDALDKAER	430_C_thermocellum_adhE_D494G_P525L		21.9512	22.4431			22.4238	22.943	21.158	21.5956	22.3721	22.7442																	24.0195	24.0368
DYDIDEKEFLDRLDEMVEQAFDDQCTGTNPR	430_C_thermocellum_adhE_D494G_P525L																												22.775	23.223
EADVILATGGPGLVK	430_C_thermocellum_adhE_D494G_P525L		22.7424	22.5758			22.8603	22.7528	21.7004	21.404	23.2047	23.2089															24.6386	25.538	22.5636	23.0116
EAQSVYATYTQEQVDK	430_C_thermocellum_adhE_D494G_P525L							22.8581	20.4587	20.9089	22.859	23.0771																	25.0837	23.3077
EAQSVYATYTQEQVDKIFFEAAMAANK	430_C_thermocellum_adhE_D494G_P525L						20.6512	22.3232	21.3641	21.5252	20.5851	23.0774	17.371																24.5538	25.4868
EFLDRLDEMVEQAFDDQCTGTNPR	430_C_thermocellum_adhE_D494G_P525L										22.6783																		23.4955	23.3077
ENMLWFR	430_C_thermocellum_adhE_D494G_P525L		22.0292	21.879			22.0498	22.2719	21.376	20.5204	23.2048	23.6485															25.972	25.4094	23.6413	23.9569
FMDIR	430_C_thermocellum_adhE_D494G_P525L																										25.3046
FNSSEAPTK	430_C_thermocellum_adhE_D494G_P525L		22.1641				22.3166	22.5267	21.1606	21.6149	22.3665	22.7222																	23.0652	23.936
GCLPVALDELK	430_C_thermocellum_adhE_D494G_P525L		22.5303	22.5679			22.3999	22.2394	21.0684	21.1733	22.859	23.3949															25.3136	25.2812	22.8162	23.0132
GCLPVALDELKNVMGK	430_C_thermocellum_adhE_D494G_P525L			22.3784	21.4465		24.1261	22.64	19.9937	21.3823	23.7057																25.6126	25.6921	22.5769	22.8653
GCYFLNEDETEK	430_C_thermocellum_adhE_D494G_P525L		22.2919	22.4239			22.456	22.2809	21.6101	21.5243	23.066	22.9965																	23.0328	23.3086
GCYFLNEDETEKVR	430_C_thermocellum_adhE_D494G_P525L		21.9702	22.4686			23.0658	23.2529	20.5034	21.3034	23.3221	23.202																	23.7369	23.997
GKNNEEKVENLIK	430_C_thermocellum_adhE_D494G_P525L										22.859																		23.2709	23.3077
HLLNIK	430_C_thermocellum_adhE_D494G_P525L						23.8639				23.2721																24.2546	24.4323	23.3322	23.3717
IAEPLGVIAAVIPTTNPTSTAIFK	430_C_thermocellum_adhE_D494G_P525L		22.027	22.4694			21.7964	21.5419	21.6236	21.7002	23.4404	23.6236															25.3091	25.3581	22.759	22.8389
IANKYEVIDNVEK	430_C_thermocellum_adhE_D494G_P525L		21.5725	21.692			22.3417	21.5885	22.2865	22.0193	23.3318	23.3867																	24.6272	24.8342
IANKYEVIDNVEKLEK	430_C_thermocellum_adhE_D494G_P525L				17.5948	16.5897	21.85		21.3641	21.2565	23.3361																		24.9415	25.4259
IFFEAAMAANK	430_C_thermocellum_adhE_D494G_P525L		20.2707	22.4985			22.3723	20.8327		21.3674	21.2108	23.3825															25.3068	25.3581	24.466	24.5212
ILIGEVTSVDISEEFAHEK	430_C_thermocellum_adhE_D494G_P525L					18.9103	23.3015	21.574	22.4613	21.3674	23.4938	23.0776	19.8157	17.9193	16.472														20.6738	23.4765
ILVNTPSSQGGIGDLYNFK	430_C_thermocellum_adhE_D494G_P525L		21.9292	22.2617			22.5168	22.1924	22.0206	22.0984	23.0439	22.8715	14.8681																22.9984	23.3077
IMWVMYEHPEVDFMDMAMR	430_C_thermocellum_adhE_D494G_P525L						22.4124	22.3232	21.3641	21.3674	22.5805																25.6578	25.4882	23.3259	23.4765
IPLAK	430_C_thermocellum_adhE_D494G_P525L		22.0436	21.9272			22.5732	22.7905	20.7039	21.3644	21.739	22.8962															25.6753	25.9278	23.3195	24.3519
ITDEK	430_C_thermocellum_adhE_D494G_P525L			21.2423				22.7935																			24.6221	24.6491	23.7624	23.6758
IVGQK	430_C_thermocellum_adhE_D494G_P525L							21.2006	21.0456																				25.0313	23.6255
IVLEAAVK	430_C_thermocellum_adhE_D494G_P525L		22.9237	22.5897			22.3167	22.4986	20.4348	20.2454	21.8775	23.058															25.1878	25.1734	23.3268	23.3358
IYIKR	430_C_thermocellum_adhE_D494G_P525L						22.8875				22.4144																24.5805			23.6161
KEFEK	430_C_thermocellum_adhE_D494G_P525L			22.3713
KEFEKR	430_C_thermocellum_adhE_D494G_P525L		22.0418	23.8367			22.7871	22.6126		21.3674	21.0903	22.5065																	21.9034	23.6234
KTIIINGALNAK	430_C_thermocellum_adhE_D494G_P525L						21.6388	19.9719		21.3674	22.8228																26.1753	26.1929	23.3705	23.8209
LAPSLTLGCGSWGGNSVSDNVGVK	430_C_thermocellum_adhE_D494G_P525L		21.7145	22.1181			22.4311	22.508	21.2633	21.8191	23.4036	23.019															25.7647	25.5985	22.93	23.0406
LCPVLAMYR	430_C_thermocellum_adhE_D494G_P525L		22.3894	22.5147			22.7749	22.3282	21.351	20.7532	22.7604	23.3948																	22.8752	23.1976
LDEMVEQAFDDQCTGTNPR	430_C_thermocellum_adhE_D494G_P525L		21.7645	21.5812			22.0241	22.5077	22.2276	22.4935	22.7721	23.6752																	23.8936	23.3267
LREAQSVYATYTQEQVDK	430_C_thermocellum_adhE_D494G_P525L																												22.7429	23.255
LREAQSVYATYTQEQVDKIFFEAAMAANK	430_C_thermocellum_adhE_D494G_P525L																10.6083	13.6224	15.5479	16.351	14.3471
LVADGGFGHTSSLYIDTVTQK	430_C_thermocellum_adhE_D494G_P525L		22.0428	22.385	16.3306	15.1903	22.434	22.7205	20.6697	21.5942	23.3144	23.0777	12.993																23.6433	23.823
LVADGGFGHTSSLYIDTVTQKEK	430_C_thermocellum_adhE_D494G_P525L						23.3257				21.3562																			23.3077
MAVEETGMGVVEDK	430_C_thermocellum_adhE_D494G_P525L		22.999	23.2655			22.3976	22.7474	20.6122	21.3674	22.1322	23.5333	13.8672														25.6132	25.709	22.6902	23.054
MAVEETGMGVVEDKVIK	430_C_thermocellum_adhE_D494G_P525L		22.0436				22.4238	24.483			21.8353																25.4514	25.135	22.6977	23.1443
MGTFPQYDHPR	430_C_thermocellum_adhE_D494G_P525L		22.1282	21.6647			22.6036	22.4971	20.6582	20.9298	22.9073	22.5161															25.3208	25.1721	23.1254	23.3679
MIFEYLPR	430_C_thermocellum_adhE_D494G_P525L		20.6013	22.3853			22.4238	21.448	22.5126	22.0403	23.2392	23.4793																	23.9906	23.6729
NAIIISPHPR	430_C_thermocellum_adhE_D494G_P525L																												21.0001	24.9978
NHYASEYIYNAYK	430_C_thermocellum_adhE_D494G_P525L		22.0432	22.3846	20.3485	20.5108	22.4124	20.9781	21.0418	22.0886	22.9444	23.0685															25.5681	25.4771	23.2033	23.5756
NNEEKVENLIK	430_C_thermocellum_adhE_D494G_P525L		22.5494	22.668			22.0175	22.2748	21.8097	21.3117	22.659	23.0435																	23.282	23.5406
NSTIEAAK	430_C_thermocellum_adhE_D494G_P525L		22.8299							21.1889	20.5209	23.3825																		23.4765
NVMGK	430_C_thermocellum_adhE_D494G_P525L			21.0476			22.8373	22.3232	22.0801	20.1344	23.4747	23.0777																25.4878	24.6435	23.1691
NVMGKK	430_C_thermocellum_adhE_D494G_P525L			22.0333				22.948
PAIGVGAGNTPAIIDDSADIVLAVNSIIHSK	430_C_thermocellum_adhE_D494G_P525L						22.4238				23.6686																		24.7303	22.9752
QMYLNAYYGGAK	430_C_thermocellum_adhE_D494G_P525L		22.1393	22.3571			21.6066	22.2394	21.0989	21.7211	21.8064	23.5291															25.242	24.6038	23.6986	24.3355
QMYLNAYYGGAKK	430_C_thermocellum_adhE_D494G_P525L						22.4238
RGCLPVALDELK	430_C_thermocellum_adhE_D494G_P525L																										25.3262	25.3552	22.4775	21.7635
RGCYFLNEDETEK	430_C_thermocellum_adhE_D494G_P525L						22.7114	21.2513		21.1941	23.0371																		24.1992	24.2075
TCGVIEEDPAFGIK	430_C_thermocellum_adhE_D494G_P525L		22.2589	22.5427			22.4808	22.3005	21.3908	21.1202	22.6925	23.2708																	22.9366	23.2803
TCGVIEEDPAFGIKK	430_C_thermocellum_adhE_D494G_P525L		22.681	22.7948			22.7703	22.726	21.3933	20.8051	22.7815	23.2428																	22.6602	22.7354
TFDNGMICASEQSVIVLDGVYK	430_C_thermocellum_adhE_D494G_P525L			22.3819			20.9426	23.5144		20.8738	23.095	23.9508															25.167	25.2587	22.574	23.4376
TFDNGMICASEQSVIVLDGVYKEVK	430_C_thermocellum_adhE_D494G_P525L					18.7435	22.2529	22.3232	22.6432	21.3674	22.943	23.0738	20.5893	18.7419													25.0484	25.3581	25.8675	23.4765
TFFDVSLDPSLASAK	430_C_thermocellum_adhE_D494G_P525L																												22.8585	23.1394
TGIKYPLADYELLPDMAIVDADMMMNAPK	430_C_thermocellum_adhE_D494G_P525L		22.0435	22.3837	20.2111	18.1963	22.8944	23.0319	21.3867	22.0694	23.0973	23.0776															24.5424	24.5308	22.7711	23.3077
TIIINGALNAK	430_C_thermocellum_adhE_D494G_P525L		23.1333	23.2243			22.3313	22.1552	21.3641	21.3674	21.113	23.47															24.97	25.3581	22.5987	23.5254
TIKDYDIDEK	430_C_thermocellum_adhE_D494G_P525L		22.0437	22.8246			21.2295	20.2404			23.3342	23.1556																	23.9055	24.8915
TIKDYDIDEKEFLDRLDEMVEQAFDDQCTGTNPR	430_C_thermocellum_adhE_D494G_P525L																													23.4765
TKIANKYEVIDNVEKLEK	430_C_thermocellum_adhE_D494G_P525L													14.5122
TLIALK	430_C_thermocellum_adhE_D494G_P525L		22.1544	22.4133			21.5475	21.8819	21.3641	21.5244	22.7137	23.011															25.8003	25.7806	23.3851	23.5211
VENLIK	430_C_thermocellum_adhE_D494G_P525L		21.8567				21.9987	22.3333	21.9508	22.6336	22.2016	23.395																	22.6902	23.686
VIKNHYASEYIYNAYK	430_C_thermocellum_adhE_D494G_P525L								21.4283																					23.2428
VYATYTQEQVDK	430_C_thermocellum_adhE_D494G_P525L																										25.117	24.9144
VYATYTQEQVDKIFFEAAMAANK	430_C_thermocellum_adhE_D494G_P525L																										24.253	26.1406	22.8761	23.1218
VYTFPK	430_C_thermocellum_adhE_D494G_P525L		22.3192	22.3383			22.4987	22.3958	21.277	21.3403	22.6895	22.8138															25.6667	25.5846	23.6432	23.5532
YAEIADYIGLK	430_C_thermocellum_adhE_D494G_P525L		22.1089	22.8443			22.1933	22.2431	21.5336	21.4581	22.9039	23.204															25.4176	25.528	22.8378	23.1974
YEVIDNVEK	430_C_thermocellum_adhE_D494G_P525L							21.983	20.1747	21.8286		23.079																	25.0918	25.0913
YEVIDNVEKLEK	430_C_thermocellum_adhE_D494G_P525L		20.8248	21.1336			22.6471	22.0319	21.9106	21.449	23.4122	22.8152																	24.1741	24.2834
YPLADYELLPDMAIVDADMMMNAPK	430_C_thermocellum_adhE_D494G_P525L		21.2235	22.0795			22.4084	22.8737	21.3673	21.8742	23.0872	23.4221															25.2957	25.3581	23.4272	24.207
YPLMNEIR	430_C_thermocellum_adhE_D494G_P525L		22.1386	22.3855			21.554	21.5325	21.5037	21.1175	22.8752	23.4516																	23.0529	23.6281
AAYSSGKPALGVGPGNVPCYIEK	4XX_T_mathranii_A3_adhE														23.2338	22.9908	20.5706		22.7938	23.2307		22.605			20.8798	20.6893
AFIVTDPAMVK	4XX_T_mathranii_A3_adhE																21.8808	21.6377
AGAPEGCIGWIETPSIEATQLLMTHPGVSLILATGGAGMVK	4XX_T_mathranii_A3_adhE																						18.3433	19.3091	21.1177	19.6566	19.7626	18.9995	18.2593	18.9095
ALFIAIPTTSGTGSEVTAFAVITDK	4XX_T_mathranii_A3_adhE														23.1983
ANAILLPYVIEYNAELPK	4XX_T_mathranii_A3_adhE																21.8931	21.6254							21.186	20.2232
ANAILLPYVIEYNAELPKK	4XX_T_mathranii_A3_adhE																20.7647	21.0845							20.7644	21.0348
ANIKYEIFSEVEPDPSVDTVEK	4XX_T_mathranii_A3_adhE																21.7224	20.7404							21.3213	21.3788
AVSDLILSK	4XX_T_mathranii_A3_adhE												19.7558	20.5454	23.3666	23.0777	22.0016	21.5169			22.6689	21.9851			20.1719	20.6023
CLIAIK	4XX_T_mathranii_A3_adhE																21.485	22.0335
CSIEAAK	4XX_T_mathranii_A3_adhE																21.7224
DAGINKEEFEK	4XX_T_mathranii_A3_adhE																21.5663	21.9522
DYKEGIK	4XX_T_mathranii_A3_adhE																20.9993	22.5192
EFEPDLLIAVGGGSAIDAAK	4XX_T_mathranii_A3_adhE																21.7224	21.6672
EIAEIYR	4XX_T_mathranii_A3_adhE												19.9967	20.9371	23.2294	22.7873					22.428	22.7034
EIAEIYRK	4XX_T_mathranii_A3_adhE												19.8944	20.4068	23.1272	22.7387					23.3392	22.9336
EKLSPILALYTVK	4XX_T_mathranii_A3_adhE																								20.4745	20.2998
EKTEVK	4XX_T_mathranii_A3_adhE																21.7224
EKTEVKETTDVK	4XX_T_mathranii_A3_adhE																												13.1848
EKTEVKETTDVKK	4XX_T_mathranii_A3_adhE																22.7981	20.7204
EYGCYFLNKEETK	4XX_T_mathranii_A3_adhE																21.7938	21.7248							20.5533	20.2565
FASFPQYEYPK	4XX_T_mathranii_A3_adhE																21.8087	21.7098
FMDIR	4XX_T_mathranii_A3_adhE																										19.8681
FMSYTQEQIDEIVK	4XX_T_mathranii_A3_adhE																21.6594	21.8591
GMWLFYEYPDTK	4XX_T_mathranii_A3_adhE																23.2707	21.5169							19.7023
GMWLFYEYPDTKFEDLR	4XX_T_mathranii_A3_adhE																								20.5815	20.1927
GSIQYLSQVK	4XX_T_mathranii_A3_adhE																22.0155	21.9728							20.158	20.4868
GVYEDK	4XX_T_mathranii_A3_adhE																		11.806	13.7426
HVELAK	4XX_T_mathranii_A3_adhE																22.4888	21.8654			21.3079	21.6366
IAQMAGFK	4XX_T_mathranii_A3_adhE																21.9552	21.5633
IAQMAGFKVPENTK	4XX_T_mathranii_A3_adhE																21.7176	21.8009
ILVAEYPAVGPK	4XX_T_mathranii_A3_adhE																21.9316	21.5869
ILVNAPASQGAIGDIYNTATPSLTLGCGTMGGNSTTDNVSVYNLINIK	4XX_T_mathranii_A3_adhE																21.7224	21.7961
IMKEFEPDLLIAVGGGSAIDAAK	4XX_T_mathranii_A3_adhE																21.6649	21.8536
KAFIVTDPAMVK	4XX_T_mathranii_A3_adhE																21.5921	21.9264
KFASFPQYEYPK	4XX_T_mathranii_A3_adhE																								20.5546
KLEEFAIDK	4XX_T_mathranii_A3_adhE																21.4092	22.1093
LAHEETK	4XX_T_mathranii_A3_adhE																21.7224
LGFVDK	4XX_T_mathranii_A3_adhE												19.9967	21.7308	23.2694	23.1258	21.598	21.4688			22.8245	20.5225			21.4169	21.4251
LGFVDKVTYQLDK	4XX_T_mathranii_A3_adhE														23.2161	23.0036	22.2564	21.6672			20.8512	21.7303			20.5546	20.2755
LIFEYLPK	4XX_T_mathranii_A3_adhE																23.1769	22.7171				22.295			19.3259	20.6023
LSPILALYTVK	4XX_T_mathranii_A3_adhE																21.4462	21.7617							20.858	20.3575
MGVYEDK	4XX_T_mathranii_A3_adhE												19.8046	19.8447	23.4114	23.3475	21.9568	21.7057			22.2105	21.176			19.1698	20.6846
MGVYEDKITK	4XX_T_mathranii_A3_adhE												20.7286		23.1246	23.0164	21.3163	21.5169			22.2105	24.6809
MPLVSEIAEIYR	4XX_T_mathranii_A3_adhE																22.0428	21.822							20.1308	20.5489
MPLVSEIAEIYRK	4XX_T_mathranii_A3_adhE																20.3624	21.6672							22.0051	21.765		12.2832
NLFAVEYVYNYIK	4XX_T_mathranii_A3_adhE																21.281	21.2664							20.8279	20.8528	17.1347	11.0969
NPIIFSFHPK	4XX_T_mathranii_A3_adhE																						19.4665	17.4255
NSTTDNVSVYNLINIK	4XX_T_mathranii_A3_adhE																								20.5546	20.2196
NSTTDNVSVYNLINIKR	4XX_T_mathranii_A3_adhE																								20.5546
NTGLMNPAVVGQPAVK	4XX_T_mathranii_A3_adhE																21.8513	21.6672
PALGVGPGNVPCYIEK	4XX_T_mathranii_A3_adhE												21.264		23.3666			21.0339	21.9885
PAMVK	4XX_T_mathranii_A3_adhE																	21.6672
PTLLQEK	4XX_T_mathranii_A3_adhE																21.9327	21.5858
QIDLLVER	4XX_T_mathranii_A3_adhE																21.9734	21.5451
QIMEMADIAFNDQCTGSNPR	4XX_T_mathranii_A3_adhE																21.885	21.6335
RAVSDLILSK	4XX_T_mathranii_A3_adhE																				20.6389	24.0151
TFDNGTVCASEQAVIIDEEIANEVK	4XX_T_mathranii_A3_adhE																21.6324	21.8861
TFDNGTVCASEQAVIIDEEIANEVKK	4XX_T_mathranii_A3_adhE																21.7224	21.6672
TMYEAALK	4XX_T_mathranii_A3_adhE																22.0016	21.095							20.2335
TVGILSENLEENHMEVAEPVGIIAGVTPVTNPTSTTMFK	4XX_T_mathranii_A3_adhE																21.5606	21.9579
VMALAGIEK	4XX_T_mathranii_A3_adhE																22.0494	21.4692
VMALAGIEKHVELAK	4XX_T_mathranii_A3_adhE											14.935											14.7037
VPPQIYFER	4XX_T_mathranii_A3_adhE																22.2602	22.1086							19.9134	19.5085
VTYQLDK	4XX_T_mathranii_A3_adhE												20.9699	20.7354	23.225	22.3938	20.0436	21.5169			21.4292				20.7082	21.5746
YAEIAKFLGLPASTTDEGVK	4XX_T_mathranii_A3_adhE									11.0531
YEIFSEVEPDPSVDTVEK	4XX_T_mathranii_A3_adhE																21.6205	21.6115							20.3174	20.5077
IDLDNWK	AB_Res_Marker_CAT											16.4154			19.77	19.951	18.3624	17.9122	17.266	18.4603							18.9774
LEPLYTIFDGVSK	AB_Res_Marker_CAT															12.9756
MNFNK	AB_Res_Marker_CAT										16.9752				20.2084	20.3716	17.8435	19.2476	19.3684	19.937		18.5534				18.3222	18.805	19.627		18.7115
TGYNSDGELGYWDKLEPLYTIFDGVSK	AB_Res_Marker_CAT						17.0037		16.5793	16.0717	17.6654		12.8622		19.77	20.9848	16.5785	16.3545	16.7239	19.5807	17.5237	18.9097	15.4942	15.6025	18.4977	14.9462	20.5274	20.805	18.7775	19.1457
VINSNTAFR	AB_Res_Marker_CAT															13.8072
DHTTVIHACEK	Clo1313_0001																								13.4794
IAILR	Clo1313_0001				15.9693					19.6848																16.5866		16.4628
MNTQLNEIWQK	Clo1313_0001									19.9432	16.4416
NIDVLLIDDIQFIAGK	Clo1313_0001													18.4364	17.872		17.6815	18.8612	17.1418
QTESAGNEDSPLSVLNPK	Clo1313_0001		19.7991	20.8703			16.7002	17.9029	16.4897			17.3366		19.1313	18.0853	19.115	17.1645	18.4	16.9548	19.1011							17.0542			18.3432
RTRDIAFPRQIAMYLCRELTEMSLPK	Clo1313_0001																								12.4944
TEEEFFHTFNALYEANK	Clo1313_0001												17.5461													17.9565	17.2841		16.6752	18.0454
TIDPLSLTGNTINLAVPAEFNK	Clo1313_0001		17.3125	17.4099	17.2945	17.2779	17.0395	17.9029	17.9023	18.3561	18.0288	18.8369	17.5461	18.8797	17.7886	19.089	18.4636	18.5788	17.1418	18.1316		14.7943	15.3758	16.7297	18.3241	16.1899	18.0507	16.8595	18.1143	16.541
VLNCTTIQEAVAR	Clo1313_0001				18.6371	16.2126		18.0588	17.9023	17.9523		18.6859							17.1418							18.5617			17.1731
VLYVSSEK	Clo1313_0001					17.1964			17.9684	18.2971							18.4636	18.9769
YFDIRPEEFK	Clo1313_0001																		17.1418										16.7649	19.4409
YQTLIK	Clo1313_0001								18.1938		17.7373
YTFDTFVIGNSNR	Clo1313_0001			18.3286	18.2684		19.8616	19.9497	15.9481	16.9979	15.3638	19.8517	19.1156	17.477		19.089			16.8362								17.0022
ASLITSDEK	Clo1313_0002											14.747														15.2049				15.8932
EEIRVEVNGSNMEVGFNPR	Clo1313_0002													15.886	15.7971	17.4452
EQLMEGINVVQK	Clo1313_0002		16.7331	16.6326			15.6608	15.2993									11.5401		11.9714
GSIVLNSK	Clo1313_0002			15.4612	15.2914						15.1976
KNFNNEGFSEFSVVVPAK	Clo1313_0002																										12.532
LLEGEYLNYK	Clo1313_0002		15.8463	16.1337				16.0763	16.1902		12.2914	16.8519	13.0505	16.65	16.512	16.3129	12.9078	16.3927	15.2044					12.6074		15.3908	13.6956			13.8634
LRTEDLLSSLER	Clo1313_0002				14.541	12.5225	16.0763		15.9986	14.3942	12.4693		16.3665								12.231	14.2598	14.082	14.9357	14.1983	10.8388	13.9315	12.0212	14.0938	14.7199
MFGDIVR	Clo1313_0002			15.797	15.9381	14.5091		15.5707												15.9344
MTGNDLELGIECLIDADILEK	Clo1313_0002		15.866	15.4612	14.541	14.5091	12.3471	16.1663	14.4723	16.5978	15.9183	17.3501	11.7085	17.3043	14.7988	17.4452	17.0679	16.9167	15.1846	17.0711		14.4635				15.2049	13.0003	14.259	13.881	13.5685
NFNNEGFSEFSVVVPAK	Clo1313_0002													13.7984
SIIPPEYETSVR	Clo1313_0002			14.3585
VIDDELVDIYFNSSVGPCTIRPLEGDSFAYMILPVR	Clo1313_0002						9.39068
YFIEALR	Clo1313_0002																15.3774
DIELK	Clo1313_0004				12.9082
SEFIK	Clo1313_0004							13.6314	15.6997								16.4769		16.9802
DTKDFLAIAEEEGFIQTVSSDIPK	Clo1313_0005																10.7397
SFIITETDKK	Clo1313_0005																						14.8158			14.1101		15.933
SIIYLSPISSVTLQK	Clo1313_0005		16.3624	15.8396	18.7202	17.696	13.9822	17.8113	18.531	18.4697	11.2412	17.6142	15.7094	15.8498	15.0163	15.8709	15.3993	14.1868	14.0828	15.92	12.6596		15.6727	14.0359	14.8651	14.1101	16.3587	14.999	13.9898	16.3948
VGYLEDFSK	Clo1313_0005												15.4019	16.1574
FASFLEENPSVTR	Clo1313_0006		16.0133	17.2475	17.2775	17.1148	17.2614	18.3777	17.9816	17.6057	17.2996	17.2999	15.3063	14.2039	13.2279	17.0711		13.9754	17.9884	18.6342				13.8379	13.8238				17.7108
FNFLKENDK	Clo1313_0006							12.3994
GKPVTPVEIIGDTNLTGTK	Clo1313_0006				16.9372	17.1569	17.8064		17.5824	17.6057	17.0707		17.1579								16.5893		17.1912		17.0025	16.7693		14.1465	16.1179	16.3817
GLGEMNPEQLWTTTMDPETR	Clo1313_0006					17.2216		17.9444		16.3677		18.3338		17.3849		18.4055			17.8816	18.4291			16.3672		16.1284				15.6546
LILDK	Clo1313_0006											12.8145
SELEK	Clo1313_0006												14.2129		14.3213
SFVESIINEK	Clo1313_0006						16.7652	16.9867	16.9474			16.3726		18.1431	15.2488		14.628	15.2401	16.4304	17.0558	15.7406	16.4891		17.0794	17.1131	17.0924	17.195	17.2923	18.2069	18.4523
YDESNIQVLEGLEAVR	Clo1313_0006										15.469	16.0828	17.745			16.2994				15.1074			17.2637	18.3754	19.235			19.2581	18.4826	17.621
ILVPIQCEYYALEGLSQLMETVK	Clo1313_0007								16.9752	16.5403	16.518	16.1968				13.0648	16.0914								14.7223		17.2608	16.9603	16.5736	16.9509
LCPSNIELAGAEVELVSSISR	Clo1313_0007								15.8018								15.2553						16.1383	16.5946
LSEAPSFGLPIILYDPK	Clo1313_0007			18.3431	17.5344	17.9274	13.6363	18.4834	15.5207	18.5193	16.2721	18.6696	15.8717	19.3693	14.6587	18.1245	15.5363	16.0556	17.6711	17.5337	16.1895	16.8076	15.8211	17.4897	17.0627	16.6123	17.2608	17.2701	16.4186	15.6261
NLDVEGVVLTMFDAR	Clo1313_0007											17.5115
SIYDILINEADINDVLVDTPVENLK	Clo1313_0007				15.9307	15.9025		16.9513			15.8782	17.6033	17.115	18.2196		17.5078	17.4752	17.4295	17.1829	18.4353				17.5649	18.0825	17.7847	16.6621	19.052	16.4186	17.8664
VIAVANQK	Clo1313_0007			15.5865	15.907	16.2461	16.2786	16.4943	16.658	17.0809	15.4701	17.4197	17.1567	17.628	17.0361	17.0385	16.4328	16.5135	17.281	17.7934	16.6958	16.3573	17.4503	17.2402		17.8039	17.5102	17.9289	16.4186	18.4096
VLILDIDPQGNTTSGLGIDK	Clo1313_0007																			11.1134
VLILDIDPQGNTTSGLGIDKK	Clo1313_0007					16.1264	16.6463		16.434	15.7859	16.624															16.6123	15.5296		16.4186	16.3044
ALLAIDNR	Clo1313_0008		16.4477	16.2825				16.8997		17.4839		17.1085	17.4257	17.4157			17.2809	17.3291
LAGLTTIPVIEK	Clo1313_0008		17.509		14.7921			15.9971	15.7371			16.1808		16.3778		16.6748				15.8513							15.9717
LCDEIIDKNLTVR	Clo1313_0008						16.8871																17.5806	17.1778		15.421			16.0159	16.2551
LLNEFNMTQEELSNSIGK	Clo1313_0008		16.2219	16.2825	16.2934	16.5348	16.9545	17.2072	16.714	17.5786	18.3734	17.571	17.4457	15.2507	16.3638	16.238	16.7191	16.5905	16.496	15.8513	16.9015	13.0523	14.2334	13.8379	16.4373	15.3536	15.6438	14.8234	16.2145	17.594
QVELLVK	Clo1313_0008															15.4674
SAIANTIR	Clo1313_0008			16.3405		16.4768	16.3537	16.7407	14.4529	16.1474	16.7162			16.885	16.4953	16.907	17.45		16.2099				16.837	16.7493			15.2195		16.3712
DLVEK	Clo1313_0010												12.7321
NLYENIMEAYIEYAK	Clo1313_0010																								12.9284
SENKK	Clo1313_0010									13.9311			14.3367	14.5834		15.2131				14.9229			14.4221			15.4592
ALDAEVR	Clo1313_0011						12.0629								14.0686															16.3059
ATACILENYQQEDGSVVVPK	Clo1313_0011		16.7103	16.9635	15.2233	16.715	16.4431	15.8191	15.8044	13.6766	15.5228	17.1747	15.8125	16.712	16.3887	16.421	17.2266	17.1918	15.7834	15.76		15.5171	15.4337		16.7682	16.7711	15.6901		16.1296	15.2852
DAEEVLQMLEIPYR	Clo1313_0011		11.217	13.9144	16.925	15.3967	17.5191		16.1332	17.9659	16.2622		14.6904	15.7728			14.6225	15.679							17.7615	16.4616
DAEEVLQMLEIPYRVVK	Clo1313_0011						15.6282				16.1569		15.4889
DVSSLMEEMK	Clo1313_0011		13.7731	13.3996				14.6039	15.5923	16.0672	15.4132							15.1906				15.8532	15.3849	16.7029		16.6582	16.6305	16.5593		16.1902
EGKDVSSLMEEMK	Clo1313_0011						15.1504
EYLGGISVIK	Clo1313_0011		15.7268	15.9389	15.7412	15.1259	16.3137	16.6014	15.9927	15.8444	15.4917	16.8145	15.7864	16.846		14.7705	15.7609	15.5438	16.4217	16.6595	14.9846	14.0934	15.3018	16.1679	16.7682	16.1959	15.5445	16.6409	16.329	16.3876
FEEDAFK	Clo1313_0011							13.9076				16.2397	15.8125		14.614		14.6162	14.0076	15.9492							16.5386	17.0225			15.7686
FEEDAFKVSDTDYFLIPTAEVPVTNMYR	Clo1313_0011										15.5293														15.8052
FTTPETSYEELEK	Clo1313_0011		15.8772	15.6897	15.6682	15.9794	11.2301	15.7221	16.9952	15.9531		16.2986		16.8083	15.9241	16.5737	16.4659	16.1731	15.9541	16.3582
ICVGDLGFTAAMK	Clo1313_0011																15.7083	15.3852
KIDEELNAILLTIPNIPHESVPMGDSDEDNVEVR	Clo1313_0011																												14.7906
MLDIK	Clo1313_0011				18.7913	15.297		15.6437		15.5366				16.2181				15.8398	15.2019					15.0789
NSMIGTGQLPK	Clo1313_0011		17.9649	18.0197	14.2751	14.587	17.0411	15.2947	14.9679	15.5632	15.5383	15.5422	15.8869	15.8188		15.0437	14.7694	15.1991	15.1572	16.0502	14.3977	15.1811	15.3042	16.4679		16.5772	17.5914	16.6641	17.0174	17.2739
NSMIGTGQLPKFEEDAFK	Clo1313_0011												16.7967									16.1191							15.9302
SNPEILKK	Clo1313_0011				14.8651	15.4025				16.5236			16.2628	16.9225												16.6157	17.1131
TLVELEQLR	Clo1313_0011		17.7461	17.4589	17.2538	16.715	15.6282	15.6293	15.8044	16.5265	14.9795	15.6961	15.7864	16.2325	14.0686	15.106	16.5588	14.5348	14.2226	16.4769	16.1257	16.1191	15.0217	16.1848	16.355	16.6157	16.2981	16.6018	16.3754	15.7947
VSDTDYFLIPTAEVPVTNMYR	Clo1313_0011			14.0935	14.4636	15.1546	15.6282	15.409	15.5362	15.9531	16.0223	15.7373	15.9035	16.6266	15.1039	16.0778	15.3447	15.281	15.8028	16.2394	14.7188	13.7342	15.4969	15.9719	16.854	16.3075	16.8292	17.1544	15.7198	16.1578
YDIEVWMPSYNR	Clo1313_0011											15.2473																17.0505
YVEISSCSNFEDFQAR	Clo1313_0011		16.6761																	16.2988
ISPVIINGR	Clo1313_0013		18.6792	18.6744																19.3848
IYYNGDLANLTDTDGSK	Clo1313_0013		18.6792	19.1191	16.1797	12.5489	13.6153		12.6984	13.0441			14.9252	13.956	14.7128	14.6846	12.6651	12.0753	13.3922	14.26									14.3535	14.0772
KIDAVANDNIK	Clo1313_0013		18.206	19.5922
SFSEVVK	Clo1313_0013		18.6416	19.1472					14.8769				14.9252	15.4781
TPSGYSVIGGTDYGFDGSLNR	Clo1313_0013		18.6416	19.1566
TYLPLR	Clo1313_0013			19.1379
VESGEVYPELAFAVDIWGTK	Clo1313_0013		18.1433	19.655
AIGVDDIYNQIVVQPVDAK	Clo1313_0016						11.156	16.0092	14.7024	14.4586		16.4263	11.993	15.6561					13.8504	16.4403			12.4396	12.5574	13.853	12.814	13.2628	14.1108	12.2507	12.8769
ILAPGEVFSFNDVVGPR	Clo1313_0016					13.5876	14.2693	15.7351	13.752		14.9414	15.2094	15.2604	15.6561		15.9387	14.5461	16.1547		16.2595		15.7007						15.0554	15.6314
ILAPGEVFSFNDVVGPRTVANGFKIAK	Clo1313_0016					12.3156
SELADIIK	Clo1313_0016																		10.9227
TCEGGTFDVPVITTMPK	Clo1313_0016							16.0092				15.6783		16.3857		15.0169	14.2355	14.3301	14.1631	16.2791
TGPAVENKSLNPKTK	Clo1313_0016																							15.9529
ALLAK	Clo1313_0018				17.7867			19.1029	19.2044			19.5209	19.7558	19.5398	19.5469		19.7496				19.6611				20.2123		19.9619	20.1899	18.9899	20.3974
VEELLK	Clo1313_0018																													12.9143
FANKPEVVEGNIK	Clo1313_0020		22.4095	22.6676	22.6823	22.472	21.8666	21.9843	23.1134	22.7035	22.4955	22.566	22.3882	22.6317	21.7573	22.0211	22.5844	22.1099	22.3428	22.5337	22.2714	21.1866	23.1273	22.8215	23.476	23.4166	22.9258	22.8851	21.8592	22.3084
GKVCTIDAR	Clo1313_0020		22.6111	23.1906	25.8378	24.923	22.1476	22.6868	24.2707	22.5976	22.485	22.8318	21.5783	22.6317	23.2874	21.7965	22.8032	22.1658	22.7244	22.9736	20.7281	22.5764	21.2044	21.8704	26.3812	22.8238	20.9749	21.3044	24.3232	21.9028
GKVVEIR	Clo1313_0020		22.5405	23.8457	23.666	22.4233	22.8951	22.0605	22.4751		22.6166		22.6646				17.795	18.3617	19.211				22.9383		23.4997	21.1517	21.4949		22.7481	19.5677
IMDEEEFLKDMVESFK	Clo1313_0020		22.564	23.1906	22.9327	22.5794	22.6413	21.282	23.1285	22.9329	23.3568	22.8348	22.7348	22.6317	22.4684	22.4517	18.0101	18.1252	18.3177	22.5346	22.7964	22.6116	23.1211	22.7139	23.4246	22.7515	23.3016	23.3962	21.7999	21.6996
ISIETLGK	Clo1313_0020		22.4957	22.2829		24.0037	21.9122	22.4523	24.4175		23.7647	22.8226	24.0146	22.762	22.55	22.7951	22.6416	22.5924		22.6613					21.6363	23.6666	21.4949			21.2982
KISIETLGK	Clo1313_0020				21.2218	24.6917			23.6061	25.4187	22.4722		22.3665												23.6787	21.8303	21.2554	22.7545	21.7515	23.0015
MGAPITAYNR	Clo1313_0020		22.5228	23.1906	22.9808	22.6459	22.1476	22.0605	23.0179	22.3086	22.5998	22.8471	22.1622	22.2539	22.5982	22.5317	23.2749	22.419	22.4373	22.5354	21.8523	21.1765	22.6128	22.6507	23.349	23.2086	22.4587	21.455	22.4226	20.0738
TASLLLADAAFNTGK	Clo1313_0020		22.5287	23.6303	23.2221	22.2778	22.2215	22.4654	23.2849	22.6662	22.9595	22.8302	21.6689	22.463	22.7492	22.4772	22.9657	22.8531	22.4766	21.8101	22.1415	21.2262	21.3463	21.7789	20.4086	22.1178	18.9838	22.6942	20.6725	19.7895
TPDEIRPLLK	Clo1313_0020		22.4084	21.9021	22.8161	22.3366	22.1323	22.0045	23.072	22.7824	22.6216	22.6748	22.8306	22.3089	21.2383	21.6134	21.7566	21.7203	21.9854	21.8979	22.2754	22.1512	23.1229	22.8964	23.1978	23.6635	22.6683	22.7721	21.9593	22.3088
VCTIDAR	Clo1313_0020		22.7243		23.144	22.8816	21.9176	22.4468	22.8094	22.7293	21.5623	23.1489	23.0485	22.9194	22.0416	22.4517	22.1039	22.3694	21.6056	22.5416	21.0937	21.6932	23.1937	22.2367	21.1853	23.2801	21.2053	21.8044	19.2032	23.2045
VVEIR	Clo1313_0020		22.2641	23.3309	23.1419	21.7648		21.3932	23.4997	23.6106		22.7792	22.1159		22.5846	22.2969	22.7107					21.9078			23.9152	23.1647		22.6339
YFPNTPMLGAVVK	Clo1313_0020				25.1985	25.2742		22.1943	23.121	25.933	22.6166	22.8287	23.8531	22.7485	22.1196	22.923	21.7503								22.1063	20.6664	21.0404	21.4491	20.8228	21.099
YIQGFPEYGPER	Clo1313_0020		22.517	22.9085	22.177	22.2213	22.1868	21.9999	22.6772	22.6918	22.6166	22.9548	22.3244	22.9429	22.3868	22.4517	22.6416	22.6556	22.0117	22.5186	22.28	21.6442	21.8642	22.7201	23.0684	23.2338	22.9172	23.007	21.7936	22.1822
AIDFVEEV	Clo1313_0021									19.8451													23.3977	21.5282	23.3707		21.1958		21.139	20.3048
CKQCLLCNPVCPDSSIMVSEEGK	Clo1313_0021									21.2927			21.4731								21.3372	21.9527				21.5647
DVKPDVTWK	Clo1313_0021		21.2573	21.8135	21.3801	21.2426	20.4818	20.8684	21.3022	21.5141	20.7972	21.3791	21.4731	21.7525	20.9324	20.6121	21.5995	20.7689	20.7159	20.6392	21.3372	20.2836	22.1806	21.5282	22.5264	22.2562	19.9103	20.9504	20.6903	20.6017
EITSGGVIDSPGNAHLFK	Clo1313_0021		20.3042	20.0935	21.4008	21.7308	20.9351	20.8477	21.6109	21.6931	21.7091	20.8937	21.4731	19.9553	18.9039	20.3224	19.0853	19.9894	20.3785	21.1677	21.3372	19.7992	21.3203	21.5874	21.9827	22.1216	21.67	21.1203	21.139	21.2083
GCGICSK	Clo1313_0021		20.6377	20.3496	21.585	20.739			21.6109	20.1559		19.7795	21.4731		19.9437			20.3514	22.1066	22.185			20.3639	21.5282		21.8325
LRDVK	Clo1313_0021					20.9358	20.9351											22.308
MTGIDYDHCK	Clo1313_0021			20.6366	20.7708	21.053	21.3114	20.74		21.3701	20.6128		21.4731	17.7569			17.2359		21.0389	21.1298	21.3372	21.0977	21.5266	21.6375		21.5816	22.6145	21.7008	21.1362	21.2083
QCLLCNPVCPDSSIMVSEEGK	Clo1313_0021		19.8517	19.7816	20.1305	20.3813	20.1212	20.5493	21.179	21.2154	20.947	21.1531	21.4731	21.9877	20.172	20.7472	21.0625	21.3983	21.374	21.553	21.3372	20.8347	21.0956	21.4139	22.2238	22.0447	20.2239	21.1972	21.5796	21.552
SMKPVWNEEK	Clo1313_0021		18.332	18.6921	21.7959	21.5996	21.011	20.4777	21.5782	21.7892	21.3016	18.5664	21.5419	17.5956	20.0578	18.3493	19.2	18.2684	21.0728	21.7221	21.3419	20.7252	21.9534	21.5282	22.5882	22.5118	21.6346	19.9284	21.1717	21.8735
VCPFK	Clo1313_0021			17.9049	20.5588		20.3797	20.74	21.5782	20.2642		21.9363	21.4731	21.2877			20.5132	21.9567	21.8857	21.9775			21.9124	21.6374	22.2351	22.0716	21.4152	18.8331		21.8948
ADSFNAAGGPLFTEVTSALFTK	Clo1313_0022		20.6046	20.7134	21.2152	21.7184	20.1686	20.1616	22.255	22.3958	21.327	22.3685	21.2072	21.6309	20.6347	21.4945	20.846	20.984	20.4781	21.0318	19.868	20.0014	21.2999	21.4736	22.0209	21.9032	22.1412	22.2279	21.1955	21.4133
AVAVMDK	Clo1313_0022		21.0044		21.9653	21.5112	19.7632	19.4099	22.4685	21.8362	21.1148	21.6493	21.858	21.6309	21.7861	20.888	21.5879	20.7868	20.6736	21.9581			21.5786	21.4685	20.0908	22.7613	21.9812	22.2955	21.5264	20.3759
AVAVMDKADSFNAAGGPLFTEVTSALFTK	Clo1313_0022				21.3467	21.0725	20.4026		21.6525	21.5156	22.1459	21.7851	21.8738								18.8156	20.3309	20.8076	21.4247	22.0698	21.4689	22.9837	22.9068	21.4998	21.7864
DSGWIQLYSENNQEAYDNMLMAHR	Clo1313_0022		15.4384	20.8577	20.8746	21.3987	21.3453	20.5283	22.1107	22.1367	22.3147	21.7861	21.818	20.762	19.4578	20.8805	21.4917	21.2846	21.0984	19.9744	20.9359	21.2924	21.6499	22.4124	22.8939	22.3712	21.7467	22.621	21.3728	21.8241
DVKVDDIEVVCEK	Clo1313_0022		21.697	22.1304	21.0749	21.1625	20.5909	20.8253	21.0483	21.0817	21.3793	21.7686	21.1322	21.7933	20.8105	21.0938	21.2941	21.133	20.904	21.3733	20.2325	20.6864	21.5677	21.1589	21.7673	21.8509	18.6932	20.0498	20.5408	20.9837
FGLGGR	Clo1313_0022		20.5965	20.9682	21.3467	21.7184			21.9275	21.2395							21.238								22.5345			21.5571
FKAVAVMDK	Clo1313_0022									21.7204
GVFGPK	Clo1313_0022				21.2152	21.6552		21.1683	21.6957				21.2011				21.9921			22.1091				21.2886						22.7532
KVGLIKPR	Clo1313_0022														20.831
KVILEVAEEFYK	Clo1313_0022						22.9454	20.4341	20.9512	21.7204	21.3228		20.9347					21.2341				18.0275	22.1293	23.0369	19.7845	21.5422	22.5742	22.6771	22.3455	22.0348
LLEIASTGK	Clo1313_0022		21.6643	21.6245	21.2533	20.8492	20.4666	20.4122	22.5519	20.9697	20.6625	22.0426	20.0945	21.7144	21.5038	21.2896	21.4414	21.4209	21.3936	20.143	19.2727	20.4113	21.5257	21.2509	20.3515	22.205	20.527	19.0348	21.1575	21.0481
LLEIASTGKVDSVYNYLGVR	Clo1313_0022					21.0961							20.5636								20.309	20.4685	20.3756	20.8265	21.4973	21.7622	22.3153	22.6558	21.3365	21.9928
LLEIASTGKVDSVYNYLGVRE	Clo1313_0022				20.9517	21.3282	23.0485	20.6094			21.2593										20.8047	19.6401	21.6873	22.6604		21.406			21.1955
LSGNEATAIAMR	Clo1313_0022		21.9946	22.1843	21.4607	20.9476	20.7264	20.7231	21.1618	21.2414	21.2139	21.8301	21.2031	21.635	21.4645	21.1702	21.4901	21.46	21.2337	20.935	21.2073	20.9602	21.3388	21.2401	21.8224	21.9792	21.086	19.4877	20.1682	20.7418
QQAQAMENAKK	Clo1313_0022		20.566	21.7563												21.4945
RQQAQAMENAK	Clo1313_0022		20.5915	21.4082	21.3394	21.0877	20.2407	20.7794	21.9275	21.74	21.3186	21.7866	21.2156	20.8962	21.7922	21.0037		20.7944	21.3691	21.1883	20.3289	20.9323	21.5166	21.1539	20.1266	22.2231		21.8228	20.9408	22.0441
VDDIEVVCEK	Clo1313_0022		21.7316	20.6858	21.4734	21.6621	19.5507	21.0777	22.2826	22.2283	21.8016	21.7831	22.1149	22.1444	20.824	22.2013	21.4909	21.7781	21.4055	21.5583	19.3411	19.4201	20.2926	20.8233	20.5977	21.7052	19.8927	20.4222	20.0727	22.3877
VDSVYNYLGVR	Clo1313_0022		17.9875	20.3848	21.3467	21.4329	19.3462	20.6905	22.0754	22.0204	21.1033	22.0224	21.1822	22.5659	21.7482	21.9417	21.8247	21.8452	21.4369	22.1345	19.8267	19.5212	21.1705	21.3755	22.046	22.6112	22.3374	21.8668	21.4562	22.0791
VDSVYNYLGVRE	Clo1313_0022		22.1701	22.6618	21.4015	20.6442	21.3268	21.6512	21.3223	21.7204	21.3506	22.2218	21.1837	22.0242	21.3013	21.4602	21.9895	21.8358	20.7294	21.5409	20.6257	21.0076	20.9421	21.1621	20.0173	21.4329	18.0151	18.3137	20.39	21.7769
VFRPFPVDELAQALSK	Clo1313_0022		15.7437	21.5164	20.9397	21.343	19.415	20.1699	21.5578	22.2295	21.9439	21.3657	21.199	20.4197	20.6006	21.1848	21.3407	20.2788	20.5171	20.9306	21.1763	21.7328	21.4615	22.3989	23.1409	22.0037	22.8004	24.792	22.4626	21.7721
VGLIKPR	Clo1313_0022																													21.7673
VILEVAEEFYK	Clo1313_0022		21.6226	21.3405	21.6222	21.3135	21.0124	19.8135	22.1207	22.207	21.4892	21.7871	21.6293	20.5957	20.838	21.5756	21.9171	21.5146	20.969	21.3935	20.0675	19.1906	20.6446	20.5637	22.1171	21.8221	19.6059	21.3544	20.3782	20.4095
VINYK	Clo1313_0022		21.5862	21.7805	21.4055	21.347	20.4678	20.4582	21.5196	21.368	20.5053	21.4861	21.2316	21.5527	20.4293	21.1604	21.173	21.0715	21.0984	21.489	20.9825		20.8546	21.648	19.0712	21.9032	21.2902	21.7078	20.2978	21.7481
YGFFEEYKTDDADVAIVVMNSTAGTVK	Clo1313_0022												21.2021																23.2184
YVIDEYR	Clo1313_0022		22.4353	22.6571	21.6443	21.1588	20.953	20.9437	22.242	21.4972	20.9197	21.9149	21.097	21.1816	20.6477	21.1521	21.4933	21.3351	21.1073	21.2008	21.1337	19.9071	21.6174	20.8123	21.9763	21.9231	20.8312	18.8145	20.6344	21.5588
AGNEYMLEEIQK	Clo1313_0023		21.7693	22.1976	23.2221	23.0715		21.0029	23.9308	23.7651	22.4284	23.0803	22.3404	23.0871	22.1366	22.3033	21.9592	21.5235	21.494	21.0818			22.2662	22.1535	23.1309	22.9773	22.246	22.2607	20.5789	21.4946
AGNEYMLEEIQKEVDLR	Clo1313_0023			12.4081	22.6471	22.9109	19.8186		23.186	22.9487	21.9696	22.3109	22.425	22.5853		22.2487					19.0369	21.5015	21.4706	22.1535	22.8714	22.4868	22.9541	23.3671	21.5461	22.0507
AIYTPGPAFLNVLAPCPR	Clo1313_0023				21.8237		21.6554			22.387	22.5719		24.5386								23.9855				24.7353	22.5885		22.4199	21.5613	24.3942
AYNLK	Clo1313_0023		22.2783	22.7193	22.5834	22.0691	21.6847	21.7576	21.9789	22.2997	21.5868	22.1955	22.312	22.5853	21.9735	22.1942	22.4125	21.9438	22.2748	22.4794	21.1968	21.5015	22.6797	22.563	22.8867	22.6394	22.2502	22.1474	20.6574	22.6884
AYNLKEVAK	Clo1313_0023			11.1333
DLTEVLVNHR	Clo1313_0023																						21.0676	22.3664		22.1185			22.7346
DLYEK	Clo1313_0023		21.9722		23.683	22.5978	20.4606		23.9781	23.2839	20.8144	22.5653	21.5308	22.1149	21.8909		20.1933	20.3221	23.6439	21.947			23.6052	22.1807		22.3041			21.2941	24.2958
DSFIHSAFENTGATISGAEAAYK	Clo1313_0023		19.0875	20.1015	22.3465	22.7336	21.4112	21.6044	22.532	22.6953	22.4869	21.497	22.1009	21.8481	20.565	21.3386	20.6764	21.136	21.2056	22.0896	21.5912	21.4005	22.0537	22.1858	22.8937	22.7242	22.708	22.8718	21.6125	22.0476
EVAKKPER	Clo1313_0023		21.4466	22.7659	21.5867	21.6098	21.6261	22.0741	21.9236	22.7974	21.9535	21.8381	19.7825	22.1446	20.802	22.4311	23.0028		22.0595	21.7738	22.657	22.8242	22.6389	22.5734	22.2125	21.8973		22.2381	21.1123	21.6846
FIAFGGDGGTYDIGLQALSGAMER	Clo1313_0023		22.3217	22.2844	21.6285	21.809	21.7746	21.9006	22.4011	22.4095	22.5719	22.6405	21.765	22.8436	21.7384	22.3033	22.3163	22.4469	21.3987	22.0766	21.6041	21.5721	21.8268	22.1535	22.8714	22.3314	21.7717	22.1627	21.0705	21.4599
GHDMVYVCYDNGAYMNTGIQR	Clo1313_0023					21.756																			22.9245
IPYVAQTAPFGNMK	Clo1313_0023		19.311		22.4503	22.4342	21.7447	22.1125	22.1001	21.3134	22.4063	21.5451	23.2956		22.4302		22.197	22.4769					22.6804		25.5066	23.4208		22.2607	20.9663
IPYVAQTAPFGNMKDLYEK	Clo1313_0023			17.6687	22.4438	23.0776	23.0306	21.7272	23.2669	21.8544	22.7903	22.3109	23.3266	22.5853	21.7384	22.276	22.3061				21.0695	21.8381	23.1569	21.9351	24.3035	23.2101	22.2631	21.3525	22.6528	19.9171
KDLTEVLVNHR	Clo1313_0023				20.2723	21.0607	19.9152		22.0315	22.387	20.6391												22.1911	22.1535	23.241	23.7557	22.246	23.0033	21.5613	25.0273
LAVETCFWPLYEVIDGK	Clo1313_0023		20.7309	21.1464	21.7843	22.1964	21.3689	21.7272	22.033	22.3849	22.6656	22.3109	22.4447	22.8682	21.4771	22.3781	22.4607	22.5339	21.7954	21.8989	17.9842	19.8477	20.8806	22.1535	23.359	22.1129	22.246	22.9523	21.8696	21.7655
MCAGCGAPIVVR	Clo1313_0023		22.1103	21.9846	21.648	22.5992	21.3178	20.7641	22.7364	22.387	22.3906	22.8502	21.7006	22.7613	21.0226	21.3434	23.041	22.9333	22.3834	21.3008	21.6655	21.2381	22.4163	22.134	23.8288	24.07	21.3945	22.6706	21.706	22.0333
VPVKEFLK	Clo1313_0023				21.76	22.3153			22.1145	22.4095															22.9409
YADTTTSPVGK	Clo1313_0023		22.3217		20.7641	21.1865	22.6343	22.7034	22.2723	22.3318	21.6889	22.8952	21.9402	21.9326	21.5016	23.0708	22.4807	22.9815	21.7397	20.7333	21.8187	19.6747	21.8874	22.0185	22.664	22.5377	22.246	21.4194	21.5613	23.9023
YADTTTSPVGKK	Clo1313_0023		22.5765	22.7629		22.5111	21.9937	20.7444	22.3926	22.0507	22.0513	22.649					21.7972
YIINYKPK	Clo1313_0023				21.0397				21.4222	22.771	22.5719		21.5847												24.3171	21.7637	22.8678			23.7366
YNTPDLMELSK	Clo1313_0023		21.9096	22.0965	21.863	22.0149	21.7916	21.4352	22.8246	22.1661	22.223	21.9947	22.7014	22.6718	22.2783	22.0206	22.2959	21.186	19.8523	21.9404	22.0501	21.5796	22.116	22.0816	22.864	22.9686	21.9637	22.2607	21.9994	22.4978
ALNVEVAFSDVFSK	Clo1313_0030		19.4677																	18.1969
AVIALREPSLGPVMGIK	Clo1313_0030									19.9099													20.9402	17.3586		17.8348		21.4343	19.0709
EIYGADSVNILPAAER	Clo1313_0030			15.7319			19.6209				19.4541	20.0144	18.3173	19.7992			19.9124										13.5826	17.5326		19.301
ERAIK	Clo1313_0030				20.69		17.1872	17.3803	20.5711	20.1017	19.5737	19.9824	20.0409		18.4151	19.5208	17.8828	17.8316	20.0218	18.8059			18.6787	19.7483				19.1605
FFNIK	Clo1313_0030								18.3819	19.0224			19.6722														20.8459	20.675
GFVNLEK	Clo1313_0030					18.979							17.807										19.3524
GSEGGIELAEK	Clo1313_0030					18.4493			18.4548	19.0375		19.0698		19.6501		19.1943	18.6759	19.4252	19.6462	19.5139		18.93	19.4604	19.8217		19.9134	20.2253	20.2952		19.5026
LADYCITEAGFGADLGAEK	Clo1313_0030																	19.4252
LVLVTAINPTPAGEGK	Clo1313_0030		17.9444	17.687	19.4888	18.979	18.5835	19.3582	19.3654	19.718	19.5053	19.8765	19.6722	19.4123	18.939	19.5208	19.8612	19.5608	18.8031	19.7202	15.5099		19.3248	19.1553	19.8167	18.3642	20.0615	19.3004	18.5415	18.6516
MKPITQVAAELGIDEEELELYGK	Clo1313_0030																										19.2942	19.3004		19.3404
MLTDIQIAQSCK	Clo1313_0030				20.188					20.6429		19.8456				19.5517	20.4515	18.9908	20.9222							15.3966	16.6435	17.2226
TTTTVGLGQAMAR	Clo1313_0030				21.468	18.1483	18.9432			20.1626		18.6626	19.3416	19.8119	18.939	19.3613		21.9545		19.7183					19.4774			20.2553
DILTK	Clo1313_0032		16.1612							17.6864		17.565																		17.8813
EGIVENTYPSIFVVK	Clo1313_0032		17.1466	17.1801	17.4698	17.08	16.5966	17.3725	17.6162	17.772	17.1418	17.4793	16.8622	18.6037	17.7632	18.3969	16.7889	17.6645		17.8124	17.3762		17.4187	18.2748	17.1489	17.6786	16.0633		17.2108	16.2939
STLLQIK	Clo1313_0032				19.0064	15.965	16.4324	17.3247		18.279	17.8446	17.5271		18.508		18.1076	17.4903	17.5315					19.8386
VSYSYTDILTK	Clo1313_0032		18.9369	16.0945	17.7375	16.7443			17.1195		20.0628					18.0355				17.5447				19.1434			18.7256
ATLDGLATALAAER	Clo1313_0035		16.3076	15.7586	16.4769			13.0189	15.1399			15.4923	14.4934	15.843	13.4813	16.1688	13.4064			15.1356					14.7343	14.9038		16.081		15.8024
DKAAAQEYAQR	Clo1313_0035											13.6826							14.7428		13.4325		14.841							17.6121
ITDEEIK	Clo1313_0035											10.7779
AEIFK	Clo1313_0038																												14.6782	15.4672
AYEIANEDDVEGCVLTAEILNEAISR	Clo1313_0038																			14.2477
CLLGAQSQNPVIVFVDEIDTAFR	Clo1313_0038				12.045	14.0257	15.5858	14.6132	15.4373	16.1582	14.8958	17.214	17.3563	16.8344	16.607	16.2671	16.7717	16.4024	16.3561	16.8797			16.6339	13.802	14.8577	15.704	14.7131	12.7155	13.1642	16.9812
EYGDVLEFIYPEISFEDIGGMER	Clo1313_0038		12.7314	12.6641	15.0266	15.051		15.8887	15.1493	15.3568	15.0893	16.5147	14.6614	16.8021		16.6802	15.4143	16.4724	14.9569	16.2181					15.8823	15.704	15.7789	15.7621		14.7947
GLSFLDPAMEREFNK	Clo1313_0038												16.4308
INITIDEFAK	Clo1313_0038																										13.185
IPILLPEEDERAEIFK	Clo1313_0038												13.6761														14.7131	14.1419	14.3968	13.9379
ISTVGSTIVMTANNLAEVSSEILNSSYR	Clo1313_0038								15.4373	15.2289								14.0649	15.7166	15.018							17.7684	17.8898	17.3886	17.5971
LKAEAEDVPISFEFIK	Clo1313_0038																											16.7208
TENYTGAEIETVVR	Clo1313_0038																									14.7942
YGFETDIEDFTPFAAK	Clo1313_0038		13.624	10.6388	15.561	14.2442	16.0412	14.9273	12.7031	13.5473	15.1801	16.5812	13.7586	15.438		15.7041	12.9631			14.9426			15.3381	16.4271	15.5389		17.0562	16.5884	16.3773	16.7628
YIEYLLKDENIK	Clo1313_0038												15.3919														15.4628			16.9812
AEALLSGEQGFEVK	Clo1313_0039				19.7409	19.3062	19.285	21.0217							19.921		20.7912	19.8513	17.6871				16.8824					18.5306	18.0828
ANAVESLNDANSELR	Clo1313_0039		19.5241	19.492	19.2197	19.0455	19.285	19.2249	18.6269	18.2	19.2338	18.7739	19.5027	20.0767	18.9616	19.5633	20.3199	19.2489	20.1303	20.0517	18.9403	18.1175	19.9915	19.8016	19.857	19.738	20.2996	19.3758	19.1571	19.4308
AREIVNKK	Clo1313_0039							19.3125						19.0093				19.1613			19.5421
ARIEAAQR	Clo1313_0039		18.5189	18.8485	19.207	19.1066	19.417	19.6136	18.7542	18.0755	18.5484	19.3674	19.2228	19.6561	18.7956	18.2505		19.0444	19.3833	20.0644	19.6824	19.8624	20.1585	19.3342	19.3749	19.7866		19.9154	20.4606	19.5798
EIVNK	Clo1313_0039				19.5878	19.0455						18.7701
EVENIRENYK	Clo1313_0039			19.492	21.5939														17.8145				22.7391	18.8407			19.4495	18.4373	21.8217	23.6886
IFESEMTAK	Clo1313_0039		19.17	18.7622	19.2288	19.4611	19.7579	19.7959	19.5052	19.4605	19.3566	19.2664	19.0437	19.3767	19.2447	19.201	19.4462	18.8802	19.5172	20.0427	18.6846	18.6886	19.8547	19.897	19.7357	19.2987	20.149	20.2593	19.9165	19.7189
IGNINQDIER	Clo1313_0039		17.7304	19.242	21.4692	19.3062	19.351	21.0159	19.2169	19.6139	18.8416	18.8281	17.3037	20.1189	20.6708	18.3651	21.2768	19.2051	19.9779	21.018	18.001	18.8991	21.922	21.4176	19.9197	19.1802	19.259	18.956	19.1148	18.4748
KEAEQQILEIQTNAEMIK	Clo1313_0039																													14.2388
KLDLNSAR	Clo1313_0039																								18.6132				20.4009
LDLNSAR	Clo1313_0039				19.8997															19.3718
LKENINSVNAK	Clo1313_0039		18.853	19.3046	19.1516	19.4992	19.7944	19.4488	19.2169	15.8394	18.8416				19.7888		19.3745		19.8921	19.8596	19.7236		20.3295	17.8433	15.9824	20.4252	20.3677	18.5071	19.9041	21.1715
LNELK	Clo1313_0039				18.9855														20.3646
NLAAIR	Clo1313_0039		18.9613	19.1795	18.9083	19.3062	19.113	19.2267	19.8232	19.1194	18.4806	19.256	20.0977	19.3525	18.9389		20.0054	19.9027	20.0083	20.1148		17.9609	19.6735	19.7999	16.1032	19.7472	20.5477	20.498	19.1947	20.5297
ALEIK	Clo1313_0043									11.016																				15.065
LNVIK	Clo1313_0043							14.0805				14.9122			14.3742
FIQAAK	Clo1313_0044		12.8268
MKKMFSKSAGMKK	Clo1313_0044							14.856									14.9855
VTQAIFNQPVEVIEEK	Clo1313_0044		17.1187	17.3221		13.0217		13.2383
MSEHIKNIDRMSR	Clo1313_0045							14.5481	14.0653	14.5705	12.7515
QMKEIAGNLANPDSGRNILSLIEK	Clo1313_0045						12.3369
RDMIECGISEDR	Clo1313_0045																							14.2718
GLTGNEMNPEEAK	Clo1313_0047																										17.323
GYLSNHTERNIPAPKLTLEEARSK	Clo1313_0047																										12.1669
LLDFK	Clo1313_0047				17.6457	19.1413	16.6696	15.856	18.2915	18.6381	17.5315		18.106	18.4275													17.8643		14.1224	14.1333
EEIMSYEAARKKK	Clo1313_0050												9.10191
ELALK	Clo1313_0050		13.6018
LHDLK	Clo1313_0050																													12.6466
TSSVSASVIVPQKR	Clo1313_0050									12.827												12.63
ENDKFEILPK	Clo1313_0051																								11.4638
HVARIILIGHSEYR	Clo1313_0051												11.263
MRGVIK	Clo1313_0051																		11.3086
RLLEK	Clo1313_0051				13.9375	11.9204			13.2138			13.2779											12.7849							14.1425
EAGYDNFSVK	Clo1313_0053				16.4765	16.6264	16.9864	17.4859	16.8882	17.4216			17.327	17.5481	16.5927		17.4884	17.4415		17.618	17.3124		17.8447	18.2279	18.316	16.0283	18.2549		17.7003	18.069
IDSMLAVNDLLIYK	Clo1313_0053				19.5604	18.8655	19.0511	19.3794	19.7598	17.0902	16.8189	20.0346	16.2464	19.3843	16.8393	14.2791	13.5887	13.5758	19.7396	17.5309	17.8937	15.2664	14.3739	14.9976	14.1466	14.0105	15.8382	16.3813	15.0058	14.6737
INTPINLDTYVK	Clo1313_0053		16.7938	16.5282	17.2711	16.8413	18.0218	15.1623	17.0264	17.0902	16.9266	14.0627	17.3189	18.2386	16.8948	14.9678	17.7828	17.8396	17.7078	18.2474	14.4298	14.6122	17.2164	15.8511	18.3241	14.1873	16.4225	16.2045	16.333	17.5468
ISQSDYIK	Clo1313_0053				16.4945	16.8413	17.5738	17.7454	16.7716	16.9434	16.8572	17.287	16.9207	17.7249	16.7839	16.7907	17.4999	17.6203	17.506	18.3818	17.3476		18.1192	18.0587		17.5974	18.7913	18.3822	18.1801
LDLSSNSITVIDTILSK	Clo1313_0053				18.3089	18.2014	17.7339	18.624	18.0092	17.0902		16.376							14.7399	17.7044								14.5723		15.1374
LNLIAR	Clo1313_0053											11.8599
LVIFEGDGGKDDYGEETGK	Clo1313_0053				15.7726	16.1423	16.2107	15.3041	16.1026	17.4081	16.5746		17.2603	16.3037						17.7044	14.822	15.4487	17.275	18.1304	16.7256	16.0968	17.1338	17.3916	17.4923	17.1149
LVIFEGDGGKDDYGEETGKLVSK	Clo1313_0053																							14.1586						19.2394
RISENKTISSTNYTHNIIK	Clo1313_0053						17.5738
TEIASMNCQR	Clo1313_0053							16.0197						16.3633															16.333
TISSTNYTHNIIK	Clo1313_0053				17.2446					16.7715			16.2841						15.4359	17.7044	17.4911		19.4978	15.8776	19.138	18.4578
YQAVSLENPEDIGDVSEQQFSSIMTLNYPFNQTELNQYLR	Clo1313_0053				15.656	15.203	17.0911	16.8246		17.0902	16.7806	17.0234	16.8787	17.7242	16.9333	17.635	15.9014		14.7582	18.1391	16.034			18.3343	17.242	16.9433		17.6691	17.4583	17.7028
EGLLSLESEQENIDNDFLK	Clo1313_0056		12.3934	13.349	13.0259	10.0755	14.4143	14.5782	16.5561	15.5748	15.5736	16.8523	13.5138	16.3346	13.2095	16.5517	13.8498	14.4515		13.3122			12.1608	13.0519	13.782	13.1282		11.4244	12.7706	14.3443
MLVELSLKAR	Clo1313_0056																									13.7926
QSLQLVVDGVEPEVIVDTMDLELENMK	Clo1313_0056				13.0599		14.199	14.5442	14.6401	15.6506	14.2736	15.1818	13.8879	14.9071	14.3643	15.1134			14.2489	13.8201		14.607			13.7349	14.0053			14.3113	14.5284
SERGERSEKGREAAV	Clo1313_0056																							10.645
EPSKVDK	Clo1313_0058		10.9776
NAAIAIR	Clo1313_0058				14.449			13.8414				14.5305	13.2621	14.1853	14.4783	15.0197	15.4652	15.8253	13.1917	13.7245				13.7899		12.8331	14.9517		15.2316
NAAIAIRK	Clo1313_0058																		13.8944
HTNALLAFDETTAVLPK	Clo1313_0061					11.7949																	14.6211	15.3009	14.8036	13.5468		14.4917
IDTLIINAAECEPYITSDYR	Clo1313_0061											14.7947					14.1808											13.0778
INLVQSIR	Clo1313_0061				14.6985	12.995	13.1399	12.0971	13.6722	12.9785	14.4124	12.669	14.1032		13.0901	13.004	14.1808	12.9823	12.1304	12.5996	13.7397	13.6542			14.1293	13.6858	14.5254	14.3527
INVIK	Clo1313_0061							12.0971				12.9288			12.3908
SRYPQGAEK	Clo1313_0061			11.3328				12.9341		12.9785	12.192			13.1404					12.4213					13.5287				13.8414
VTVDGPSVK	Clo1313_0061									11.9785		12.669			13.3328
VVIPMLQHVGAPCEPCVK	Clo1313_0061																								15.957
AFVGLKGEDVVGR	Clo1313_0063																				17.4365		14.593
AVQAALDVNAELDKAEEDL	Clo1313_0063		19.5088	18.8084				17.1097				18.6062			16.3047		15.6763			14.9659
IGDNNETPGLGAK	Clo1313_0063							16.632											14.933
VFITETK	Clo1313_0063		15.0327			15.031	16.3527	16.6746	15.2472	16.5744	15.1242	16.4769	15.4051	15.963	16.7398	16.452	16.9194			17.1756	14.8273	15.2507	17.2022	17.0519	14.8428	17.4821	15.6292	15.8002	16.6897
ACPFDAIVLVNGVAR	Clo1313_0066		15.3524		17.9046	17.1379			14.9609		17.1208	14.1229	13.8872		10.2673	10.9694	10.6833	10.4497		11.6642				11.9961	12.8544	12.673	18.14	14.8147	14.7204	12.5096
ACPTGAIKK	Clo1313_0066																						11.9993	11.6506	12.8544					12.5686
EVLPGANCGACGQTGCDAFAEAVVEGK	Clo1313_0066													12.5727						12.7258								13.2646		12.5096
VDERVGLVR	Clo1313_0066												10.4673
GQTLIGLYSER	Clo1313_0068							12.5172	15.1637			15.4126				14.0701	14.7115		16.2839				12.9519		13.4513	13.0736
LIQQK	Clo1313_0068				14.6425				14.775		14.3424				15.5768		15.1002	14.9425						15.2015					15.736
NMEAIVTEIK	Clo1313_0068							10.2559
AVLLK	Clo1313_0072						13.306
LQEMNFVKRER	Clo1313_0072				15.2364										16.9913	12.6363
AVILNDSGIIQAR	Clo1313_0073			11.0617
MVVEKAGIDK	Clo1313_0073													13.1644			11.9049
LLIQAADIR	Clo1313_0074		16.2216	15.6381
NYLQISGNTEDIMPLENLK	Clo1313_0074		15.7549	16.1049												14.3262
AIPGLIVEVPSDANQMR	Clo1313_0075			19.0389
ALEAAK	Clo1313_0075																			14.7587
CGCVLTLEEHSIYGGLGGAVAEVLK	Clo1313_0075																										13.2628		12.6106
ELIEK	Clo1313_0075															13.3133									15.3724
FLSIDDPVYVR	Clo1313_0075			13.7214
GPVPVIYNENCDVEIGK	Clo1313_0075		15.283	16.5491											13.3924	14.4861					14.5561		13.992		14.1997	14.3723
AFFVGNTDPYGDGCALAK	Clo1313_0077		20.1691	20.3062	15.136		17.7294	15.7698		14.1249		13.347	13.2831	14.3235	18.9593	19.6914	15.1666	13.3657		17.7241	17.0338	14.285	13.6663	15.0483	14.9853	14.2884	14.8542	14.8409	15.5911
ALNALK	Clo1313_0077		20.0578	20.4176
AVCEKMGGKGQIAILAGTIGALAHEER	Clo1313_0077																		13.942
DGTLYVAQVQNCYDMGYK	Clo1313_0077			14.0146
GIPVAVFGTSDVPNCDR	Clo1313_0077		18.3937	19.0317			15.1327	16.2451											15.2915	14.4057	16.7274		15.8406	15.987	15.2917	15.9368				12.6269
GQIAILAGTIGALAHEER	Clo1313_0077			9.38378
IVIGGMDHDLR	Clo1313_0077			13.4898															13.8581				20.4827
LIYNAIK	Clo1313_0077		21.7272	18.7482
TDLADTNFDTSYTPK	Clo1313_0077		20.0215	20.4539											18.3547	19.3499	13.1532		12.7725	18.7775			16.3119	17.2006
TDLADTNFDTSYTPKR	Clo1313_0077		20.4884	20.3062											16.9	17.7599													16.0055
TIDGEKVEESTAVGSTSVYAQDADKFINMLYGEAN	Clo1313_0077				16.0186	16.2508	14.6497			14.1249											13.697	15.3439	16.4707	15.7394	15.4489	14.2335	13.8739	12.7798		13.6708
VEESTAVGSTSVYAQDADKFINMLYGEAN	Clo1313_0077		20.0578
YPDIEIVDEQRDNDEVEK	Clo1313_0077		19.7735	20.7019
IGGYINDVDMTTQEDVLK	Clo1313_0078		14.2721	14.6777											14.5483	15.6337
LLILDEPTAVLTK	Clo1313_0078		14.7287	14.2212
MLILDEPTR	Clo1313_0078								11.0019																13.654
VIVAR	Clo1313_0078								15.7097
KDVLK	Clo1313_0081																	12.423								12.7058
LLGGK	Clo1313_0081				15.1186		11.4789						14.5932
MDIFNINEKIILR	Clo1313_0081				15.4549
MGLGK	Clo1313_0081									11.6945
ASALMTEAYAATSFIVPEILTIPEEK	Clo1313_0082													13.141			11.6201			13.0441
IAGVDLSTPKPVQDALDVFEK	Clo1313_0082									12.584
AILDK	Clo1313_0083																						12.0611
AILDKVK	Clo1313_0083			11.4486	12.3296						11.3362										13.5276						12.7349
EAIESLAAR	Clo1313_0084						18.0139	18.0141		17.8082					18.2101
FTDNQLYANTTYYYR	Clo1313_0084							13.6219
LLAPTNIQCVPVDSGR	Clo1313_0084											17.9397								18.4649
NVMIAK	Clo1313_0084		18.0663	18.1505	19.1894	18.4037	17.4799	18.1194	18.086	17.9516	17.049	17.9656	18.483	18.4636	18.1048	18.3863	18.3401	19.202	19.353	18.439	17.4452	17.5792	18.2426	18.2169	18.3604	19.4677	18.8662	19.6454	16.3184	16.96
TFNDLNSVPWAK	Clo1313_0084			16.5146										18.7354				19.202
EVYEVSAPK	Clo1313_0092																		12.3056
IAIGR	Clo1313_0092				15.2037	15.2268	14.3849		13.5042	14.5385
KDDKEADDEEKYISR	Clo1313_0092			13.2066																								13.9654		14.2804
MKITK	Clo1313_0092											13.3915			13.4429	14.4607	13.7474			15.1706			13.7612
SVSEEFDTIVENPR	Clo1313_0094		15.218											12.059		13.1032		13.0174	14.2158	15.4937
TGVVEEIELR	Clo1313_0094		15.1397																14.2942
VLGITELAR	Clo1313_0094												13.2435	14.0424			13.2464			13.5103			12.7148
AISNPQQVAK	Clo1313_0099			16.5775	15.403	14.8331	15.1163	15.3784			12.942		15.7187	16.3225		15.9013	15.6897			16.4515			15.8421	16.1918		16.4772	15.7763	16.2695
ALELEGVEVVFGYPGAAICPFYDALMESK	Clo1313_0099																								16.1997
DVFQEADITGATDPFCK	Clo1313_0099			13.9719	11.6296		13.1195	13.6465					14.555			14.3437							14.9364	15.3776	15.5215
EAFYIASTGRPGPVLIDVPIDVQTK	Clo1313_0099																								17.9114
EINFEYPESVDIK	Clo1313_0099		10.3734		13.2196	12.392								14.7849						13.004			12.5985	13.6448			14.1381
IAQAIEK	Clo1313_0099																													12.7603
IGCPDRK	Clo1313_0099		16.4011	17.0907															17.4445							17.7458		17.8745
LFDAYGFK	Clo1313_0099				13.3015
NIDVSIPVVGDVK	Clo1313_0099																			13.9963
TFITSGGLGTMGYGLPAAVGAK	Clo1313_0099		17.9179	17.2262		15.7847	16.4085	16.6294			17.0416	15.5444	14.555	15.1064					17.3089	12.6826			10.8671	11.6875	15.134	16.4772			10.996	11.7218
VILFNNSR	Clo1313_0099		15.0903	15.3119	15.5042	15.9381		15.7324				15.744		16.599		16.4702			16.4139	17.151						16.4772
YFQVFLDDNPDFIK	Clo1313_0099			14.0634					15.4329	13.8289	14.1787	16.5166	14.774	18.9734		15.4476		13.981							15.134	15.4478	15.2863
ELALIK	Clo1313_0100				17.7372										17.7263	19.0346	14.9281								19.5504				18.8965
IAGLFSR	Clo1313_0100												16.5648
IKELDESDSVSR	Clo1313_0100		18.9035	18.2635	18.7118	18.7236	18.7962	18.6577	18.5258	18.0077	18.6834	18.3654	19.1107	18.5913	18.2622	18.4988	18.552	18.5636	19.0278	19.1644	18.6637	19.1449	19.8802	19.8191	18.5619	19.5289	20.4699	20.0396	17.8193	19.178
IVDVSK	Clo1313_0100		18.2869			19.4883	18.1908		18.5258		17.659	19.5048			18.9811				18.8888					18.9817		19.8602				19.2483
LVDVIK	Clo1313_0100		17.5206	18.9577	18.7217	18.7236	17.7618	18.9233	18.8063	18.6515	18.6859	19.0695	18.5688	19.3381	17.9769	18.6919	17.9037	18.1836	19.7584	19.4517	18.1173		18.6519	18.0272	19.4116	19.5289	19.8007	18.5179	18.1346	19.3186
MTIVVDGDDYIVEQVTKQLNK	Clo1313_0100										18.1978
RGFNIDSLAVGVTENPEISR	Clo1313_0100						17.1316																		19.2728	19.233	20.007	20.3354		19.5197
SEIVQIAEIFR	Clo1313_0100		20.0117	18.8599	20.5678	21.4343	18.3373	19.1076	18.1857	17.4635	17.7121	17.6664	19.3292	18.4392	18.6924	18.8459	20.2919	18.2449	18.6179	19.2033	18.4184	19.2416	19.502	19.5409	19.8304	19.3752	20.4309	20.4793	18.8822	19.0719
TGTIAIER	Clo1313_0100											18.9332							19.0125	19.123						19.5442
AGFETLVEAGYQPEIAYFECIHEMK	Clo1313_0101				21.3344	22.1562	22.3522	20.6959	21.3594	21.2664	22.4899	22.0655	22.5559	22.5671		22.7523			22.3547	22.7691	22.2456	22.7169	23.2782	23.3663	23.6332	23.1742	23.7372	23.959	22.4824	22.6042
AGILETTFKEETETDLFGEQAVLCGGVTELMK	Clo1313_0101								23.8255	22.0216	22.1944	22.0655	23.6455	22.5671	22.3429								22.9114	23.1338	21.4915	22.4759	24.4761	23.1009	21.0188	22.0411
AKDYALAYAAGIGAGR	Clo1313_0101				23.3884	23.1116	22.564	22.0414	21.3312	22.0749	22.3142		22.2869								22.546	22.1723	22.8288	22.9763	23.8593	23.2593	22.9159	22.985	21.7022	22.0694
AKIYYDSDCNLGLLK	Clo1313_0101				23.7148	23.3881	23.9132		20.1931	23.3966	22.1944		22.5559								23.5086	24.0243	23.2503	23.8394	23.1452	23.2814	23.1512	23.1512	21.6691	20.84
AQFLAMR	Clo1313_0101		21.9476	22.3207	21.9397	22.3939	22.7165	22.069	22.1105	20.6427	21.7021	22.3523	22.5757	23.1252	22.8034	22.4739	23.3469	22.7502	22.7153	21.7282	21.2877	21.366	22.9114	22.3999	22.3073	23.5192	22.8409	23.4898	21.6084	23.1206
AVEDGLRVENTDVAAK	Clo1313_0101		22.4632	22.7362	22.0831	21.8606	21.862	22.0414	21.5076	21.881	21.9042	22.0064	22.4902	22.5671	22.1659	22.5535	22.7763	22.5563	22.4335	22.7531	22.5499	20.9788	23.3035	23.2238	23.3894	23.0934	23.3739	22.7416	21.6654	22.1891
AVLKDIQDGVFASK	Clo1313_0101				23.8956	23.6067	21.0475		23.9388	24.1007	22.3461		23.1609										22.9114	22.9763	22.9938	23.0202	24.0614	23.8447	21.5938	21.7608
DIQDGVFASK	Clo1313_0101				22.044	22.0343			22.0128	22.5397				22.3407											22.331	22.3819	23.352	23.2546	22.3036
DIQDGVFASKWITENK	Clo1313_0101																	22.5563
DSGIDVVVGLPEGSK	Clo1313_0101		23.1715	23.8698	22.5308	21.8855	21.8493	23.119	20.9231	21.0721	21.9582	22.5927	22.5559	23.3631	22.6793	23.1846	23.2389	23.4252	22.8051	23.3743	21.7221	19.2267	22.8858	23.0834	23.5042	23.3354	22.8977	22.9666	20.9912	21.1804
DYALAYAAGIGAGR	Clo1313_0101		24.1999	22.5415								21.5887		22.4674	22.44	23.7274	21.853	21.5316		24.0073
GVPSLIAVYQDASGK	Clo1313_0101		22.3055	22.5415	22.0782	22.0002	22.1302	21.9783	21.9355	21.7607	22.3461	22.0655	22.5559	22.5894	22.3406	22.4937	22.6564	22.6956	22.3552	22.0511	22.1438	21.6923	23.3327	23.0173	23.2838	23.4015	23.2199	23.3394	21.6703	21.9043
IITEETR	Clo1313_0101																									23.1938
IITEETRK	Clo1313_0101									21.8289																				21.8361
IYYDSDCNLGLLK	Clo1313_0101		22.2527	22.8959	22.3426	22.0965	22.0642	21.9925	21.6633	21.678	21.9514	22.5705	22.3099	22.9842	22.5336	22.716	22.6632	22.564	22.5958	22.973	21.9218	20.8756	22.4058	22.8967	23.2363	23.3947	23.2351	23.0571	22.1482	21.9912
KAVLK	Clo1313_0101			21.9468	22.0505	22.0278			22.0619	22.8766					21.698
LIVDLINQGGFSYMR	Clo1313_0101		24.5781	23.6835	23.973	24.0794	23.5989	23.8751	20.7327	19.2679	22.1686	22.0655	22.1714	22.276	23.2057	23.7823	23.2167	23.7622	23.8059	24.6645	21.2221	21.2046	23.1081	22.4695	23.4614	23.1938	22.4357	23.1512	21.6679	20.3564
MMSWLK	Clo1313_0101					22.4206			22.1762		22.1054																21.6627
NEAEHQLEK	Clo1313_0101		21.286	23.6538						22.105						22.5157	22.6235		22.2023				23.3327	23.9214			22.9459
QKAVEDGLR	Clo1313_0101																										23.1512
QKAVEDGLRVENTDVAAK	Clo1313_0101					22.7126	22.2817								21.4718						21.9923	22.7299	22.7772		22.7358			23.1512	22.4725	23.2276
RNEAEHQLEK	Clo1313_0101		22.0261	22.7492	22.1968	22.3375	21.8283	22.3927	21.4795	22.3782	21.808	20.9853	21.5225	22.4788	22.3452	23.04		21.9622	22.3547	22.9393	22.1442	22.5706	23.1073	22.9359	21.8339	22.9763		23.5219	22.6682	22.4775
SQYVEGK	Clo1313_0101		22.3055		21.2718					20.0361			23.6128	22.1686			25.2233		22.1087	21.5293			23.388				24.578			22.0162
TIVPPPEVDVIMIAPK	Clo1313_0101		22.5004	22.0217	22.1419	22.1771	22.1603	22.1558	21.6773	21.9683	22.1944	22.0991	22.2717	22.775	22.4169	22.7886	22.7417	22.5366	22.2674	22.5075	22.2308	22.0067	22.8432	22.4392	23.0967	23.3714	22.649	23.1512	21.6138	21.8189
TVAIIGYGSQGHAHAQNLR	Clo1313_0101																								23.6843					21.5038
VGAELR	Clo1313_0101												22.2695																21.9568
VGAELRK	Clo1313_0101				22.0784		22.1302	21.7641
WITENK	Clo1313_0101			22.5415	23.0252	22.7446		20.1107	22.5769	23.3494		21.2142		23.0675	21.9539				20.9318						21.0504	23.5821	22.6227	23.8957	21.6408
YSISDTAEYGDYITGK	Clo1313_0101		22.4924	22.981	22.3529	22.474	22.1426	22.2963	21.7635	22.4288	22.3337	22.4816	22.7516	23.3674	22.031	22.8445	22.525	22.1639	22.1452	22.7852	20.9879	20.725	21.9406	22.3008	22.9825	23.1938	23.1512	22.4624	22.0785	22.1029
YSISDTAEYGDYITGKK	Clo1313_0101		22.4322	22.6515	22.7711	22.569	22.4733	21.9336	22.162	22.2766	22.3567	21.7867	22.9302	22.3356	22.344	21.777	20.5233	21.3797	21.0026	22.1931	22.5294	19.6719	22.2473	22.6295	22.515	23.027	23.9935	23.594	21.6598	22.2859
ADTPAVAIFGK	Clo1313_0102				16.7327	16.8724			17.4427		16.7348
AGMHADAVTK	Clo1313_0102		18.1153	18.3203	17.7579	17.1906	18.13	17.9588	16.1029	17.2263	16.22	13.7859	17.9598		18.2643	17.3199	17.9478	17.6472	17.1966	18.0473	16.9077		18.2245	18.1916		17.7662	19.0611	17.9213	17.7526	17.4138
AGYDCIPQENMADLTATAR	Clo1313_0102		17.056	17.73	17.0819	16.5232	17.9483	17.7983	16.1244	17.2263	18.1632	18.2358	15.9877	18.9933	17.2815	18.9391	17.9478	18.0338	17.8569	18.0772	17.9252	18.1341	16.5841	16.3221	17.564	18.4692	17.3842	19.1349	17.0851	18.7011
ALVDSIEYK	Clo1313_0102		17.3977	17.6477	17.553	16.9924	17.6859	19.0603	17.4325	17.293	17.3389	18.029	17.8135	17.9208	18.4455	17.8665	18.4339	17.6657	18.6822	18.8548	16.8411	16.6915	17.9963	17.8736	17.4973	17.6523	16.0088	17.7875	17.3748	17.8641
APYVGK	Clo1313_0102															17.9569
DGAQAQGISFSVEDK	Clo1313_0102																													18.1231
DLEFFDR	Clo1313_0102		18.4098	18.579					16.1244				16.6072	15.9755	16.3892	17.1251
EVVFDAEHFFDGYK	Clo1313_0102																						17.7889					16.4951	17.1969	18.5893
FYPQIAEMK	Clo1313_0102			15.6735	17.0371			17.4832	17.5154			18.2806	18.0996			17.9569									18.93		18.9471	18.9018
ILIYDSTLR	Clo1313_0102		16.6265	18.3724	17.3252							17.6523			17.95		18.2596	17.0895	17.6136
INVDGQYEITADEGQGPVNALDK	Clo1313_0102		18.2273	18.6808								18.2274		18.468						18.0772
LFLMSEVAGR	Clo1313_0102		17.5704	20.5103	16.2516	16.1409	17.2114	17.8529	16.9756	16.9032	17.2964	17.6763	16.5892	15.3159	17.3051	18.2241	17.4877	15.3025	17.8569	17.6756		18.742	17.2423	17.7542	19.0282	17.8024	18.8226	19.8134	18.2348	18.4079
LGISYIEAGNPGSNPK	Clo1313_0102		18.2097	18.7075	18.0576	15.8494	17.8665	17.8428	17.6857	16.7	18.3013	17.8983	17.4942	18.4632	18.2618	18.2931	18.0818	15.9546	18.2046	17.9575	16.6719	16.9259	16.5396	19.1478	19.4715	18.7951	17.7442	16.4763	16.955	18.0921
LIKDKEAK	Clo1313_0102		17.3769	17.73		15.753
LILDK	Clo1313_0102											12.8145
MKTLK	Clo1313_0102				17.3154		17.4415	18.6833			17.6272								17.8601					16.3189
NSIAYEHINPEVVGNER	Clo1313_0102				17.671	17.9734	18.0914	16.5449	16.0586	17.9722	17.5016		18.6633	17.4939					17.0645	17.6932	18.7051	18.0374	18.2095	16.3221	19.699	16.5155
SGNANLCTIIPNLQLK	Clo1313_0102		18.2058	18.7028	17.8756	18.1646	17.7932	17.863	17.6328	17.6643	17.809	18.5011	17.8289	18.9933	16.9515	18.6419	17.8264	17.8106	17.4981	18.5825	17.4135	15.8474	18.3014	16.0536	18.2239	17.7662		18.7931	17.9808	17.6611
SISEIANVIHDER	Clo1313_0102				17.51	17.7368	17.7737		16.0536	16.6957	16.726		18.5041							18.0174	17.9252		16.6939	18.3341	18.0004	17.7181	17.4777	16.6238	18.5097	18.1542
VLDSNSATAAK	Clo1313_0102		16.4072			17.552	17.9686	18.4616	15.8534	15.7723					17.3365		17.3909	17.2146					17.5281	16.3018		16.7512	17.738	17.5604	17.4492	18.7392
VVVNEPSISGANSSAMIK	Clo1313_0102		17.5704	17.7342	17.057	16.6537	17.1007	17.2416		17.9262	16.1913	17.1778	18.0478	18.3236	17.5103	17.3982	17.9436	17.8129	18.1577				17.6671	17.5461	18.6307	17.937	17.8779	18.1941	17.3428	17.5343
IDSGIDK	Clo1313_0105		12.2471
LLLIEK	Clo1313_0105		14.249	11.8392	16.2975		13.1399	13.7726	15.5229		12.0341	15.6977		16.4009	13.8703	14.511	15.6763	12.5235	13.845					13.8844	14.9648	13.6947	12.7276		13.3714	13.8597
MKNPYQENKIEK	Clo1313_0105																				17.7631	14.9133
ESKLAVR	Clo1313_0110							14.5237			12.3616																		13.1087
IQIEK	Clo1313_0110		17.1415	16.8428															14.2275					14.0563						17.7322
ILLAK	Clo1313_0111							12.6876											13.6104	13.9352
LISDGILSK	Clo1313_0111												11.9801
AIYANVPVLDSGAR	Clo1313_0114		16.5853	17.2751
EAGNNQSDSGQTEPVTILNVSYDPTR	Clo1313_0114		16.5764	17.2839
EVAEAYLEYLYSDEGQEIAAK	Clo1313_0114		16.7916	17.0688					12.6303
GSTTTFVER	Clo1313_0114		15.066							14.4205
NKGRKNILK	Clo1313_0114																						10.2523
LFNFLLKMTSSREDAEEITQEVFIK	Clo1313_0127																													14.2556
SVDYYTNVSELPANFSDYPELAYEMK	Clo1313_0127							15.208		14.4414				14.7556		15.1796	13.9912				15.1403					15.8482	16.056	15.6653
KCVVSLDIR	Clo1313_0130																								12.41
SLDIR	Clo1313_0130																						11.6636	11.6382
ARMTVDKDYKIAEIDK	Clo1313_0133																													12.0574
DVIELVK	Clo1313_0133		13.5493			16.0194		13.245						14.8704		15.4209	14.1659	13.7965					12.5846	13.446	13.7865
TMDEYGRIAEETAR	Clo1313_0133																										11.7511
LDDFEK	Clo1313_0141				13.9581	12.8058	10.9003	11.9056	13.4613	14.0722		14.083	14.4195		13.1225	14.8529	15.4379	12.0613		13.9352			15.4562	14.7596	14.774	13.6331	14.9439		13.7518	15.5932
MLSELVR	Clo1313_0141											12.5491
CIPCCTVEKPIVVGDCLK	Clo1313_0142				9.85768				11.7604
GVAEGIDIVTNGSMLTK	Clo1313_0142		14.5165
SMLTK	Clo1313_0142																			13.8042
AIAEK	Clo1313_0144																						11.7565
CEVDFMEGIKKTIKWIEQNS	Clo1313_0144		14.4928		15.9437							14.9274					17.0321
DISEIENKIIAMYAR	Clo1313_0150														13.4744															14.5056
SSVGQVEIDIPR	Clo1313_0150																				14.6177
GLLLR	Clo1313_0155																							12.803				13.7959
LRIEK	Clo1313_0155													12.9569
FIVNGDAYKSLAK	Clo1313_0164														12.7579
LEYEYEIPVGEANEILEYLCEKPVIEK	Clo1313_0164																								11.2346
QGYIFSDKDK	Clo1313_0164																										14.871	18.2667
VFNDKGYLTVK	Clo1313_0164																								14.256
ALLVTGK	Clo1313_0166				15.1077	15.1049		15.8176	16.023		16.0003		16.2073	13.2934			11.8288	11.9971	17.1927	16.5179					14.0814				13.6344
AVAVLATNDIEPVDLYK	Clo1313_0166		17.5759	19.2245				19.4023				15.8181		16.7499		15.7256				15.0268			15.6517	15.6647		16.8023	16.267			16.5104
EGGEAARK	Clo1313_0166			9.83096
GYLGR	Clo1313_0166			15.0209	13.9563				15.967		15.1483		16.5738			13.4372					15.3128				13.9938		17.207	13.8951
NVFENKPLPIIAIPTTAGTGSEVTPYSILTR	Clo1313_0166																												14.069
SFGNEDTFPAVAFIDAR	Clo1313_0166				13.9563	14.4863	14.4807	15.8176	14.3137	14.8436	14.5519	16.4411	15.4612	17.4307	16.6454	17.0235	16.6364	16.0199	15.6171	17.0865	16.5295	15.7411	14.8308	16.5708	15.4742	15.9872	15.5167	16.7361	14.0656	15.8873
VANNPSLENVKEGGEAAR	Clo1313_0166						15.1263				13.1063		14.7153														15.5167		15.2171
YTESMSYETTVDTALDAFTHALEGYLGR	Clo1313_0166								14.8504	9.35546	15.0987		16.1898										15.2373	15.6753	14.8004	14.4685	16.6815	16.3297	15.4625	15.3229
ALSIAIK	Clo1313_0168																										18.3934	15.4591	12.9418
ELNTLNLPVLLGTSR	Clo1313_0168										15.8725		20.3659	16.3687											15.8133		16.1803
ELNVPISVDTSK	Clo1313_0168						14.9153					15.0255		16.2386													16.3104			15.1938
EMVRVAR	Clo1313_0168				10.1445
ENMVIDPGIGFGK	Clo1313_0168							17.1476
TLEHNLEVMR	Clo1313_0168																						15.3647			13.2559		16.1301	14.6916	15.525
TYVMGILNVTPDSFSDGGK	Clo1313_0168													11.7707
VHDVKEMVRVARMTDAMVR	Clo1313_0168							14.0133				13.7133			14.4474	15.0197				13.8956
LLEIEK	Clo1313_0170		14.8694	14.5914	13.7246	14.6095			14.5034	15.2314				12.3655
YLLDAIDNISAVSGVSLEK	Clo1313_0170							10.9605						11.3922
MLEIK	Clo1313_0174			18.356	20.748	19.2007	18.7609	18.4074	19.8213	19.5298			19.5703	19.7702	18.6322	20.3224	18.8542	19.0022	19.9666	20.1914	19.7812	20.2943	20.5735	20.2515	19.5488	18.5932	20.442	20.7567	19.7376	12.8186
NGSDQMANKGGYLNK	Clo1313_0174												15.3883
NGYKENNSLLKGSGIRRDGGAAR	Clo1313_0174									9.33567
IDLVK	Clo1313_0175						9.94115
IDLVKPETVIGR	Clo1313_0175																						15.1661
LEPMVVGPGIKTGINIK	Clo1313_0175				11.7594
LIASESETIDEINGLLTLEGLR	Clo1313_0175				13.5152	15.183	15.886		14.815	15.8427							12.6923			11.1921										11.9893
VIATGGLAR	Clo1313_0175																		14.3684
QALLK	Clo1313_0177					13.1853																								14.3443
VAGTGSHQVKISMK	Clo1313_0177																										12.2405
EIADAKEMLNEK	Clo1313_0180																			11.3939
EMKILLLPKDPNDERNVIVEIR	Clo1313_0180																14.0517
GGAGGDEAALFAGDLFR	Clo1313_0180		16.0523	16.6688	16.7379	15.0154	12.6892	16.9563	11.9067	14.8092	13.3936	14.7934	13.4126	15.4152		13.4406			11.6841	15.6896		11.3789	13.0208	12.0345	13.2689	13.2471	13.0539	15.4355	14.323	14.7675
IDDILDGDIDEIIDALITTDQASK	Clo1313_0180		12.1501	13.1208	16.5784	17.0364		11.9739	16.8943	18.2365	13.2513	17.7746		15.5137	17.3718	18.1571	17.9747	17.5373	17.6389	16.3057			10.7445	12.0345	12.064			14.9094	14.3055	16.3236
NVIVEIR	Clo1313_0180									12.5326
VPVTEANGR	Clo1313_0180												11.5119
DFDDIGIKVIFAEAIDNQGIGLAVMNRMKK	Clo1313_0182																													12.9051
GGGLVAFPTETVYGLGADALDENAVK	Clo1313_0182																		13.5704
KDVLK	Clo1313_0182																	12.423								12.7058
LALIR	Clo1313_0182				11.5938					15.3093																12.2111		12.0873
PGGVSFEQLKDVLK	Clo1313_0182																													17.043
AFSAGLSAFEDDWANPK	Clo1313_0183																		16.4087	17.9813				15.8483		14.1393
NAILKMFPGAADK	Clo1313_0183								12.727						10.4045
EHNDANILALGER	Clo1313_0184																			14.8006
VAEAVK	Clo1313_0184					9.03391
VVGLDLALDIVDTWLK	Clo1313_0184								16.5663		14.8476	11.8211	19.1252		14.3326					14.8924	13.7208	12.5692	14.7037		15.1884	11.8144
AGLGMVDGMLK	Clo1313_0185		18.3546	19.014	18.3449	19.3529	12.7051	18.2904	19.8333	19.1914	18.9522	19.1415	15.0738	18.909	17.3954	17.1351	16.5184	17.48	17.8623		14.8783	15.3335			16.7237	16.6105	16.5398	17.527	15.7689	14.0286
EIVVLDPMLATGGSASAAIK	Clo1313_0185		18.68	16.26	22.1822					15.8783	18.9522	18.8161	16.5507	16.9998						20.307
ELVSEISMLMGYEVTR	Clo1313_0185							18.2904	18.6816								19.0405
ISLLR	Clo1313_0185		18.3546								18.8391						19.6934
ISLLRDKNTQTKEFRELVSEISMLMGYEVTRNMPLK	Clo1313_0185												16.5507
LMCLIASLDGIK	Clo1313_0185								19.469
LMCLIASLDGIKK	Clo1313_0185																													12.442
LPCDIAER	Clo1313_0185				18.4614	17.8225	17.4903	16.8411	18.3706	19.0749	18.9522	18.7449	16.4857	17.3481	16.1239	16.5332	19.0369	18.5486	17.4939	17.0179	16.2556		17.1937	16.3945	18.3574	17.5253	17.4441	16.6552	18.1965	17.1518
MGIVPILR	Clo1313_0185				21.2238	22.19			19.469			16.5738	17.2801		16.8665			16.9124								16.6105	14.54
NMPLKEVEIETPVGVAR	Clo1313_0185				17.7664	18.2484	18.2705	15.5108	19.469	19.1045	18.9522	13.9828	18.6212	14.2662		15.6507	12.7925		14.3268	15.5708	17.7494	17.2961	18.3664	18.1359	18.1983	16.7016	17.6562	18.025	19.0849	18.5296
TKVISGK	Clo1313_0185							13.4232
AEKGKAEALELK	Clo1313_0191				14.0149
NEVVSLALEAASK	Clo1313_0191		11.5333	11.8304				10.691											10.9685	11.737
EAIIK	Clo1313_0192								11.8163
EKYKKLYNK	Clo1313_0192																											15.2914
ESRKEAIIK	Clo1313_0192							13.8045	13.8219
IQIGDK	Clo1313_0192								13.8915
LIIDK	Clo1313_0192											12.8145
AAEEFKDQYLR	Clo1313_0193																						17.4137	19.6844	19.4836	18.2171
ATGDLSSETENMLKK	Clo1313_0193		18.3831	18.4111	17.8474	17.8053	18.5424	17.2386	17.4175	15.7452		18.1953		18.4454			13.719		19.3202	19.3197	18.7876	18.6762	19.4183	19.4253	19.4998	17.9036	15.2891		14.7069	14.8413
EGTLVKR	Clo1313_0193																													12.8769
ELAVFAQFGSDLDK	Clo1313_0193										13.8748
ELAVFAQFGSDLDKVTK	Clo1313_0193																									12.8833
ELIIGDR	Clo1313_0193		17.2532	17.3344																16.822
FVNSNYPEIPNEIR	Clo1313_0193		17.2532	17.0776	17.3423	18.0294	18.5424	18.2256	17.9085	17.5786	18.2901	17.2289	18.9165	18.732			18.603	18.2242	18.4912	20.111	18.3477	17.2006	18.3342	19.1274	19.4512	18.7742	17.1206			13.9884
SHVDDVGYVLQAGDGIAR	Clo1313_0193				17.0802	16.2423				17.7412	17.5018									16.5887	18.3824	19.3043	18.6601	19.0926	19.5547	18.7145		20.2645	19.4242	19.2025
TAIAVDTILNQK	Clo1313_0193		18.0123			17.7128	18.4675	18.7475					18.8517						18.2988	19.377	19.2947	19.4418	16.5075	20.4802	19.516			19.1319
TVEVPVGNSLIGR	Clo1313_0193		19.2643	16.5659	14.6648	20.5895	18.505	19.3316		15.0714	19.6877	18.8782		20.4447		15.8497	20.1668	18.2242	17.9845	17.7807	18.585	16.3067	18.127	14.7277		15.4753	17.365		14.7306	17.4154
VIDPLGNPLDGK	Clo1313_0193		18.9599	19.2173	18.7557	18.6708	18.4378	19.0205	18.7308	18.6098	16.7266	17.2289	19.0352	14.3505	16.2227	16.4517	15.7702		19.991	18.3755		15.7755	15.645	17.1296		16.5411	16.545		18.9895	15.6909
YLMDLPVK	Clo1313_0193																						13.0857
YLMDLPVKEVR	Clo1313_0193																						12.0973
ITQDITEIVGGAEALK	Clo1313_0194		17.4963		16.6342			17.434			13.2369	17.299		14.4054				18.0528	17.0452	17.3943		13.3893
IVDGCMEYEPDPEYVFNVLVR	Clo1313_0194						16.0113	16.7256				16.7566		17.3364						17.9368
LISAAK	Clo1313_0194		13.0735	13.7777
QITNAMK	Clo1313_0194			12.4751
ATENVGTVVQIIGPVIDIR	Clo1313_0195																18.2798		17.2105	17.9791
AVDTGEPIKVPVGK	Clo1313_0195		14.922	14.4077	14.6278		17.1888	15.703	16.1251	13.5614	12.9308		17.6847	15.3221					17.3373	17.8522	17.3258	12.7445	18.037	17.1234	12.9549	16.5876	13.6602	13.2066	16.5411	15.3655
EAPGLDEQKPVTEILETGIK	Clo1313_0195				14.896	16.6562	16.4528	14.3642	16.5885	16.6245	15.9528		17.6847							17.6646			16.3706	14.352	15.9385	17.1359	10.8073
EGNDLWNEMNESGVIEK	Clo1313_0195		16.5772	16.5917								17.223	15.7839	18.029						17.8522			14.969	14.2983
HIVEQGIYPAVDPLDSTSR	Clo1313_0195				16.1698	15.4268	12.9299		16.5468	16.7975	16.9576		12.1091							16.6852	14.9131	13.4277	18.037	14.8109	13.7176	16.3236	13.1332	14.0037	17.0051	15.458
IGLFGGAGVGK	Clo1313_0195																						18.2508	16.9096
INSEGIDIVAEVMQYTGNDTVR	Clo1313_0195			14.2411	15.0583	14.0993						16.311	13.9082	16.9085			15.3106	14.2988	17.3373	18.2191			14.9938	15.7714	18.3712	15.9971	14.9142	16.1366		14.8834
IPSAVGYQPTLATEMGALQER	Clo1313_0195			16.2488																										15.6279
MDDIPEAAFYMAGTIDEVYER	Clo1313_0195																		17.2739
NIATEHGGYSVFTGVGER	Clo1313_0195								13.5016
SREGNDLWNEMNESGVIEK	Clo1313_0195					15.6092	15.322			15.0693	14.905		16.4519							17.477			15.5623	16.769	17.3616	16.8322	16.0096	14.6151	16.5411	15.3655
TALVFGQMNEPPGSR	Clo1313_0195		15.708	17.4549								15.7131		15.3221				15.5152					15.9257	14.5443
TVLSR	Clo1313_0195												13.3935
VFNVLGEPIDGKGDVK	Clo1313_0195				17.1805	17.5447	17.9048						17.4216							17.1017	16.7337		18.3001		13.6587		15.0879		16.5411	14.5692
VIDLLAPYAK	Clo1313_0195		16.038	15.8623	16.1225			15.703				16.3966	15.5762	17.0087	15.6761	15.7764	15.7482	15.5345	17.3056	16.685			16.441		16.3695	16.1479		17.4431	15.8865
KYDRDLMVIETVYK	Clo1313_0197																11.5195
NIELIR	Clo1313_0197				12.9877
NVLLK	Clo1313_0197																		11.7							13.9884
KVTDANGK	Clo1313_0198		11.7865				11.8031	12.6736
MQDGSIKHVELK	Clo1313_0198																			13.8465
IESERIIVR	Clo1313_0199																										13.794		15.2012	14.5596
LYRSAESAASNRVK	Clo1313_0199																	13.9692
TVKDGVWEVR	Clo1313_0199							14.4143
DILNTTAPYELVNK	Clo1313_0202				14.4078								11.9594
ELVNK	Clo1313_0202				11.9648	11.4225						11.1471
IHEKLNALGANIQR	Clo1313_0202																		14.6078
NSVLPIIAASILGDSESVIEEVPDLTDVK	Clo1313_0202						14.4526					15.5678		16.0056			15.5063			15.1291								15.3893	15.0816
ALLDLR	Clo1313_0203			14.6777					16.5188		16.2476
DKGEVEEMSLEEYLKGVVAAEMPADFELEALK	Clo1313_0203																								11.7472
KLKEQYPDMDIEPENVLDEIEILERTQAGR	Clo1313_0203																12.7838
ALEHIEAIEK	Clo1313_0206																					15.2283	15.7121		16.6864	16.3573		16.7771	16.6091	16.6973
DGVISDYDITEK	Clo1313_0206											14.4614
INIGTVYPR	Clo1313_0206						15.5695	15.0993				14.8596				17.8646	17.4347			18.3578			13.9161	16.1555	18.6805	15.6923	17.3345	15.6417	17.85
IVVCVPSGVTEVEK	Clo1313_0206																	16.482	16.3814
IVVCVPSGVTEVEKR	Clo1313_0206				17.7145	17.004	17.269	16.9638	17.5122	17.7692	16.9087	16.1084	17.6134	14.7595		13.9214			13.8582	18.1811	16.4042			14.312	18.3748	17.9667		18.0171	17.7852	16.9418
LLAVGEEAR	Clo1313_0206		15.6926	15.6759	16.3843	16.7693	16.5299	16.7717	16.6707		16.4882	16.4138	17.2356	17.2947	16.7828	17.1158	17.2867	17.216	17.0592	18.1509	16.3821	15.9226	17.605	17.6806	17.311	17.1208	17.8057	17.599	17.2157	17.2152
NLISGLPK	Clo1313_0206		16.7458	16.5304			16.5622		17.364	16.7972		17.0416		17.574	16.4646	17.7318							16.5137		14.2331
TGINVVIADDAVSCVALGTGK	Clo1313_0206				11.2078
TITVTSSEIMEALEEPVSSIVEVVHSVLER	Clo1313_0206
TPPELASDISDR	Clo1313_0206		17.246	17.484	17.7385	17.8308	17.5143	17.3276	12.8421	16.3357	13.7554	13.6955	15.3012	17.574	12.1921	13.8974	18.2085	17.3033	15.56	17.0156	16.6764		17.8383	17.5934	14.2449	18.0342	10.9186	14.9794	17.85	15.4564
TYLIEEPIAAAIGAGIDISK	Clo1313_0206			13.6576
AVGIK	Clo1313_0213					11.3991													13.764
LGVFTGIESMK	Clo1313_0213				15.4828			12.4925				14.5203		14.41			13.2666	13.3855	13.7994											13.8021
DADLVVYTAAVK	Clo1313_0214								10.5764
ILAEK	Clo1313_0214				10.9905																			12.7041
FDLGSVESIAGSTGGIR	Clo1313_0215													11.9762			14.2919		15.7292	12.7883										11.7054
LLFIDDFMK	Clo1313_0215						13.0678	12.6681	12.6926		13.2542	13.1383	11.0433	13.4705					11.9635	11.294				11.9067	14.383	13.7009	13.8388		13.1589	13.7903
STISEDMDIVQNLLQK	Clo1313_0215											11.7957	12.2509	12.3047			10.8308	10.8706		11.2949					14.383	13.3851	13.1008		14.84	14.7886
SVLNSLCQDLSNSQR	Clo1313_0215																							12.2974						13.3996
TLCDSPGETFTLGSFAEMFGSAK	Clo1313_0215								12.3637																				13.4878
AVVSVTFDNEFVVHDIK	Clo1313_0216					22.6948	21.5898	21.7888	22.2784	22.365	22.02	22.483	22.0674	22.5291		22.323				22.2476	22.9773	21.2275	22.3338	22.0956	22.5091	21.4367	22.2795		21.549	22.0956
DIAHPINAETR	Clo1313_0216		21.0028	21.3954	21.8715	21.2122	21.6298	21.7888	22.5362	22.0443	21.9262	22.483	22.1072	22.3613	22.4168	22.3719	22.6073	22.637	22.4838	22.2003	21.5882	21.0086	22.181	21.7041	22.3719	22.779	22.1739	22.5642	21.6262	22.2231
IQTAILDKYESICAGSTETEGNN	Clo1313_0216		21.5446	21.549	21.8715	21.251	21.8985	22.016	22.1564	22.6681	22.5178	22.5467	22.0675	23.0267	21.7039	22.6361	22.2927	22.4568	22.0591	22.2973	21.7939	21.5622	21.734	22.0545	22.6471	22.3601	22.665	22.9041	21.4718	21.6647
KAPDGEFR	Clo1313_0216		21.3802	22.1038	21.8738	21.9484	21.4846	21.5874	22.0981	22.3478	21.4133	22.0624	22.1013	22.5291	21.9405	22.286	21.9037	22.1505	22.3039	22.2476	21.8685	21.437	22.9964	22.3648	22.4634	23.2049	20.7108	23.0747	22.2334	22.4894
MEITDVR	Clo1313_0216		21.0724	22.3671	21.5871	21.0612	21.3033	21.2161	22.4004	21.9932	22.0282	21.6327	22.0676	22.1136	22.3054	22.0439	22.8587	22.5332	23.1045	22.2476	22.6824	21.0181	22.3316	21.9388	22.4862	22.8538	22.427	22.5647	22.1103	22.7189
SKIQTAILDKYESICAGSTETEGNN	Clo1313_0216				21.4371	22.0243	22.3111		22.3394	22.4683	22.0118		22.0671								21.9535	21.8084	22.3359	22.075	22.2529	22.0261	22.385	22.7451	21.4047	21.4097
VIESQNGLFIAMPSR	Clo1313_0216		21.8319	21.8745	22.3181	21.2535	21.5497	22.0327	22.401	22.3821	22.1722	22.7733	22.0671	23.0236	21.8894	22.323	22.4611	22.4542	21.9653	22.1924	20.9018	21.0166	22.5451	22.1367	22.5548	22.7707	21.284	22.7451	21.3824	21.9681
AEEVK	Clo1313_0217					11.3223
ECLMAVILAAGEGKRMK	Clo1313_0217										14.5945																16.0129
EQANSATIITAVLNNPDGYGR	Clo1313_0217		15.008	15.5963	16.4172	15.6198	15.4095	16.2712	13.3094	15.7958	15.2011	17.4614	13.8724	15.552		17.5199	16.3575	16.0851	17.8759	16.2915			13.5788	14.4086		13.0191		14.8214	13.5121	14.2578
IGEDCIIGPGSR	Clo1313_0217																			16.5125
TIIGDNAFVGCNVNLISPVEVK	Clo1313_0217		13.4802	14.3095	15.7246	16.6668	15.649	15.7445	16.361	16.5822	14.7852	16.1323	15.7437	16.1164	15.6444	15.6229	15.9235	16.0851	15.9285	16.5125	14.8573	15.7046	15.5644		16.1753	15.8366	15.8222		16.8308	13.0143
TISDTINYHR	Clo1313_0217						16.1077												15.8207	16.6203			15.2434	14.9852
VLYAFQEK	Clo1313_0217						15.2746	15.3424	15.8354	15.5343	15.5483	16.0125	15.6285	16.1164	15.7518	15.8319	16.1144	15.8915	16.2164	16.3219	15.4331	15.8758						16.1757		16.2966
VQLAEAGR	Clo1313_0217											15.8767								16.7681
ANVSEIMNIIGDVDNKR	Clo1313_0218				16.8449	17.6204	18.696		17.592	17.5663	17.206		18.75						18.0076		18.7525	18.4276	17.9577	18.5123	18.5899	16.6763	19.2866	18.9561	19.6487	18.1249
ARDPISAK	Clo1313_0218		16.3861	17.9054	17.7711	17.7295	17.3789		17.292	16.3992		18.5816	18.2159	18.577	17.1985			17.5947	18.0076			17.7966		18.2414	18.4636	19.0593		18.6984	19.2976
ELAEEIAQK	Clo1313_0218				16.9136	17.7295	16.931	17.3912	17.8324	17.211	17.8068	17.5293	18.5096	18.2899			17.4052	18.3652	17.9305	18.7474	17.338	16.8241	18.6117	18.3604		18.1966	18.678	18.2738	17.7099	18.2997
EVYACCTHGLLSGPAIDR	Clo1313_0218					17.7295	16.7986			18.1343	18.6639		18.6723										17.0319	18.5723	19.7406	18.0155	16.6884	18.9176	16.3131	18.0868
FGDMSDVVVVSPDVGSVSR	Clo1313_0218					17.7295			16.9569	19.4197	19.3398	19.8575	18.4362	17.9655	17.7533	18.0995		18.0088		16.7603						16.2123		16.5503
FSDGETAINIDEVVR	Clo1313_0218		18.6287	17.164	16.8178	17.7295	17.3686	17.969	17.2765	17.54	17.2853	18.1815		19.3473	17.7994	18.1729	18.3533	18.267	17.8556	18.9005										17.9809
IFAGNSNR	Clo1313_0218		17.8581	17.4904	17.8942	17.7295	17.3583	18.3477	18.2608	18.2975	17.5419	16.5816	18.6638	19.1074	17.5268	15.789	17.9871	17.7378	18.0076	19.1986			18.4892	18.7008	17.4856	14.9544	17.1605		17.0733	17.6483
IGLPLGLATVGK	Clo1313_0218																								14.4427
LDVPLAIIDKR	Clo1313_0218				17.2731	17.7295	18.0871		17.592	15.7585			18.3627							18.0414			17.1854	18.9962	17.1433		18.3546	16.5948	16.3009	17.8751
LVANLITTAGADR	Clo1313_0218				17.9243			17.0814	17.7842	17.1431	16.6785	17.8037		18.2175	17.3003	17.5544	16.8165	17.9437	18.1207				16.3503			16.8417				16.7277
QLVTLNTIPLDER	Clo1313_0218		17.4958	17.5184	17.6326	17.643	17.1176	18.2174	17.91	17.6768	17.2755	18.016	18.0426	19.2882	17.023	15.9254	18.4737	17.9437	18.0726	17.1345			17.1933	17.4137	15.6515	15.0593		18.1965	18.1058	17.866
VILVDDLIDTGGTIVNAANTLMEIGAK	Clo1313_0218		17.6769		16.8178	17.7295	17.4388	18.0971	17.4024	16.9278	17.8068	17.1123	18.4729	17.7967	17.7533	17.5544	18.3873	17.6877	17.9477	18.231	17.9252	18.6009	19.0747	19.6961	19.1393	16.391	17.2106	18.9832	15.6182	18.9337
ANKGEDMEALALELSEDSGVEGNK	Clo1313_0221												16.2831								15.0583	13.466
EAFWDSK	Clo1313_0221											13.6092		14.3393
GILEINSLK	Clo1313_0221										13.9613								14.9376	15.3787					14.1988	13.5642				14.6504
IQLLK	Clo1313_0221						13.8031						15.2153								14.4676				14.1623
KAYENAK	Clo1313_0221							10.9134
LSNLVK	Clo1313_0221												17.1868
LVEDEQKNITITEEELR	Clo1313_0221					12.8564	14.0553
NITITEEELR	Clo1313_0221				12.7149	13.6483	13.2635	13.3548	13.8361	13.7071	13.6986	13.6344		14.3141	14.2114	14.69	13.9222	13.4975	14.6913	14.2662			13.5535	14.5257	14.7019	14.7285	14.4158	13.8007	14.8275	14.8967
NTGVEVMSAEEMLKDTYGVTIQEYKEILK	Clo1313_0221																			14.2893
NVILSER	Clo1313_0221								14.0829	12.4917		14.6614		14.4744	13.9945	14.5296	14.6013	14.3908	14.1792											15.2137
TDVSLSEDAK	Clo1313_0221													12.8745
TEYKDVVQNVK	Clo1313_0221																												14.5105	15.2137
VGDTDIVETGYGYHVVK	Clo1313_0221				12.9073	13.6483	13.8559	12.5406	13.3649	13.6844	12.5711		13.7724						13.1082	13.1589	12.9012	13.7732	13.4563	14.7872	14.8902	14.9069	15.9315	15.6654	13.3504	15.2184
YNQILGQWK	Clo1313_0221				12.4092		13.2351		13.4716	13.8647	13.3338	14.0177	14.4988	13.5293		13.7147				14.3124					14.7303		14.8281	14.983	14.3925	16.0948
YNQILGQWKQEPQYDLKKNEFALKR	Clo1313_0221										13.3328															15.0942
LEIAR	Clo1313_0226			11.6612
QMLIK	Clo1313_0226		16.8898	17.4028	18.3235	18.1568	17.3717	17.638	17.9568	17.9755	16.4662	17.441	18.0577	18.914	17.9325	18.8983		17.6861	18.3997	19.0553	18.4501	18.7055	18.7618	18.1566	16.0129	19.1797		18.1941	18.8219	18.2034
ENLLK	Clo1313_0239							14.0978					15.6135				15.7399										16.2731
IMIIGAGDTASLLIKETK	Clo1313_0239					15.7122
VEELLK	Clo1313_0239					15.1473														12.7117										12.9143
EKGMESQTEVLK	Clo1313_0245													11.2689
INDELGDVLFSIVNLSR	Clo1313_0245		13.2603	10.9814	10.6615	12.6815	7.69358	8.40674	14.4272			13.3897	14.8542	13.3969	12.7448	9.35627	10.1867	13.8817	13.7309					9.019	9.33981		14.8652	9.59459		10.7501
TLSEMSLDEMDELWNK	Clo1313_0245		13.4062	16.3733				11.9297				14.0615				12.1979
VNLSR	Clo1313_0245							12.0803	11.9627
YTFDDLVEIMK	Clo1313_0245				11.2078	10.6877	11.8178	11.9297	12.1134	12.1637	11.5572	11.8327	12.8481	12.8506	11.499	12.3655		11.6491		12.7098			12.2395	12.8369	13.049	12.446	12.5733	11.5801	13.0669	13.2217
ALNAFIESVEEALAK	Clo1313_0246		20.7633	20.3665	20.9565	21.6924	21.1866	21.2432	21.8077	21.8109	21.6466	21.8437	21.3823	21.4967	21.2355	21.4356	21.3757	21.2385	21.4633	21.7224	20.9304	20.3801	22.1125	20.7154	22.7215	22.3556	21.8864	22.5036	21.1527	21.4169
ALNAFIESVEEALAKGDK	Clo1313_0246				23.143	23.7656	21.6933	18.5206	23.4836	20.9021	21.7151	20.7853	23.1308	20.4378	20.4994	21.5223	20.7104	19.9423	19.6887	21.5378			22.162	20.6659	23.7118	21.9949	24.0098	22.1701	24.1752	23.4303
EEIVIPATK	Clo1313_0246		21.2029	21.1688	20.9317	21.682	21.44	22.112	22.2382	21.2585	21.6827	21.7348	22.1076	22.1416	21.6614	22.3826	21.7764	21.1563	22.4955	21.4516	20.0992	20.3662	21.4184	21.5868	22.4048	21.2372	21.1876	20.4519	21.1831	21.4273
ELVNK	Clo1313_0246				22.2346	21.6924						21.4169
GLKELVNK	Clo1313_0246				18.9978	19.6542	21.8247			20.3169											21.2157	20.9746	22.1125	20.9545	22.8578		21.1115	21.4797	21.1527	21.4653
MNKTELIASMAEK	Clo1313_0246				21.9872	21.6309	21.8094	17.5482	21.7134	21.3454	21.6502	17.8167	21.5883		21.2355	19.7169			18.7288	21.4688	22.4703	22.1915	22.1125	21.8002	21.4193	22.3904	17.9316	22.7663	22.2596	22.5459
NPQTKEEIVIPATK	Clo1313_0246		19.5885	19.0071	20.974	21.077	21.0453	15.0205	22.0204	22.0871	21.78	18.574	21.3649	19.499			20.871			21.3999	21.4331	21.8987	22.7795	22.1411	22.6105	21.9949	21.9975	22.8465	22.3081	23.1289
TELIASMAEK	Clo1313_0246		21.553	22.2615	23.034			21.0222	20.4324			20.9102		21.6404	21.2355	21.3275	22.9723	22.4785	21.2333	21.2619			21.6145	21.6393	22.4533	21.8502	22.522	22.3448	22.9491	22.1466
TPIFK	Clo1313_0246				22.0077	21.6924	21.1082	21.259	21.8667	21.5034			20.8338						21.8611	21.4343				19.8458			19.0565		21.6893	19.6671
ISLSIK	Clo1313_0251														12.3054	12.3443	10.959	10.7544		12.8435	12.0336	13.4267
LHDLK	Clo1313_0251																													12.6466
LVEVGK	Clo1313_0251																												13.2653
DIGNFVESIENIAEQTNLLALNAAIEAAR	Clo1313_0252																								10.2453
GFAVVADEVR	Clo1313_0252		15.8861	18.6579	12.8477		13.0554	14.5119	18.1697	15.0797	12.1921	15.62		16.0574	15.2167	16.0169	15.2191	15.7485	14.7216	17.4945	13.211	15.173			14.1293	16.0158	14.3578	14.305	16.4015	13.4963
GFAVVADEVRK	Clo1313_0252				17.0731	13.2177	13.9957		17.0948	15.4689	12.4931		15.0738				10.8665		11.7056	14.2456	14.0102	13.6845	12.1257		13.8282	12.4368	15.3744	15.2557	15.2539	14.392
IFSVVEK	Clo1313_0252		14.2703	14.4325	13.984	12.8936	13.6306	14.0899	16.2297	15.4099	12.2789	16.5731	12.5024	16.207	15.5919	15.6948	16.7104	16.5788							14.0425			13.45	12.1113	12.6007
KLADQSR	Clo1313_0252		14.7387	14.8692	14.8306		14.1128		14.0255	16.4273		15.0489	14.4508			16.588	17.0116			14.7765			17.1489	15.7327			16.4767		15.0087
LADGIK	Clo1313_0252																											13.0376
VSAEQSEAVNQTDNAFSDIANAIDSIVLR	Clo1313_0252																12.2419
IYDLVGMVVDFENTIK	Clo1313_0253
KLMYR	Clo1313_0253				15.8326		13.5812	15.0751	15.98											16.5921
GAPDELLK	Clo1313_0255												13.7953																13.9842
MSSPYSKVR	Clo1313_0255										13.6755	14.86			15.2881		14.9313
SEEIVPGDIVLLEAGDAVPADMR	Clo1313_0255								11.9654			15.6055		15.6842			14.1858			15.3773
DNIKDVLEILEVGQAVK	Clo1313_0257				10.7823
LLGGK	Clo1313_0257						11.4789						14.5932
ADVEAEGEFKEFNEK	Clo1313_0266				17.1131	16.8588
AMYADENTLEK	Clo1313_0266							16.7023	16.2242	17.1736	15.6731	16.0825		17.3333	17.0637	17.9838	15.8765	16.7601		16.5612
DIGSLSEETLNIVK	Clo1313_0266		17.3413	17.8396	17.7306	16.2413	12.2307	13.2781	16.9316	16.46	15.9783	17.5121	12.3248	17.3571	17.0637	17.9838	17.4787	14.679	14.3875	12.6943		13.3718	12.3282			12.2469	13.1361	13.2853	13.4991	13.742
DILEIEGIK	Clo1313_0266		15.7856	14.8594	16.944			16.6491				16.9047	15.6927	16.4786	17.0637	17.6079	16.4994	15.7199	15.1669	16.0205	14.7699		15.751						14.9881
EATRLEMVTSVYNVLK	Clo1313_0266		15.7856
EILNAYEK	Clo1313_0266			15.3909	14.9365	14.9875	14.0847	14.6579	13.8199		13.9942					15.0532				14.252			14.2922	14.3441			13.9308	13.7321	14.01	13.2952
FVEFVTPYGIQEEVYSK	Clo1313_0266		15.4813	15.6413	17.0513	15.7465	17.1428	15.7269		17.3079	15.9783	16.0885		14.3963	17.0637	17.1451	14.992	15.2208	13.9509	15.1689	14.4939	15.987	13.8917	11.6788	11.6058	13.8694			14.0874	11.2168
LEMVTSVYNVLK	Clo1313_0266		16.9614	12.2621	18.1105			15.0119							17.0637	13.579
NAYEFAIYESGR	Clo1313_0266				16.151	17.1645			15.736	16.5255	16.1227					17.9183
NKEILDLESQCTR	Clo1313_0266				16.2801	16.2413			14.7217	15.6964	14.7692								13.9061	13.3162		11.5436	15.5848	14.9053					14.6882	16.2934
QELLVFVK	Clo1313_0266		16.0416		19.0303
SDVLVVEADISKQEEAANYMAQR	Clo1313_0266				17.7196	16.2523
TATPEEEKIFTDNSK	Clo1313_0266		14.1591	14.5215	16.8077	16.773	15.4785	16.2292	15.7757	16.3746	16.0636	16.2723			16.9429	16.3229	15.2646	15.5271	14.8242	15.3367		10.8781	15.7397	15.5122					15.4969	16.1149
VCVNLYEK	Clo1313_0266		15.0417	15.5248	16.1694	16.3989	15.6977	16.5182	15.0079	16.3275		16.0537		15.7335	17.0637	17.7311	16.0449	15.8495		16.4847		15.6418						15.4078	15.6612	15.8158
VSDENNTVYLLGSIHIADATLYPLSK	Clo1313_0266								16.8357	16.46	16.9136
VTQEELHK	Clo1313_0266			11.4371
EIMVSESETWFK	Clo1313_0276													15.1439						18.937					16.3771		16.2326	16.7684		16.6351
EIMVSESETWFKR	Clo1313_0276																								14.6936
GSSNIDEAIAASTGK	Clo1313_0276		16.5556	14.4862	17.5662	17.899	17.8986	17.9737	18.2449	18.1224	16.0986	14.2012	14.497	14.5914	15.5908	15.7599	17.0646	18.4691	17.8324	18.6009	13.8978	14.5571	15.1759	14.9589	15.2124	14.8487	15.49	15.7437	16.0133	17.556
GSSNIDEAIAASTGKK	Clo1313_0276		14.8661	14.0426	16.1296	16.4737	16.359	16.1996	14.5019	16.4026		13.9794	17.2754	16.2941	15.5908		15.6683	13.3624	13.9311	17.4586	16.7345	12.5097	17.5203	17.147		17.5351	16.3024	16.02	16.6132	16.9694
IHGLALTDINADEEQEK	Clo1313_0276									16.3096	14.1332		13.8174														17.2474	16.7578
IVMSGTNIISR	Clo1313_0276		16.8176	15.5027	14.8621	15.588	16.359	16.0513	15.1303	13.9556	14.4406	18.4443	15.1612	16.6149	15.5908	16.055	15.6763	17.07	14.6606	15.7381	15.1088	15.569	14.6558	15.5646	16.1691	15.3959	16.9158	16.7578	15.7513	16.6457
LNYLINSVGITL	Clo1313_0276									12.7617
NFGIASTPK	Clo1313_0276								14.6976		14.6651	15.4809			15.8038										16.1691
NGAIKDVK	Clo1313_0276					15.6446		15.4521								15.5637				16.7653						15.3959
NNEIFIK	Clo1313_0276																	15.9799								16.4859
QMFQCFEFYEK	Clo1313_0276								17.5171	13.3482	15.0084			16.0471
SVIDDIIR	Clo1313_0276				16.1631	15.2765		13.9033	16.8031	16.2682	15.833	16.5891	15.588						15.0739	16.0251				14.6491	16.1229	15.3959	16.5901	16.6617
SVTNEIRK	Clo1313_0276		14.5022	13.5873	15.7362	15.7787	15.9127	16.0513	15.5523	15.6383	15.0464	15.9862	16.3769	16.2464	15.8083	16.0716	15.7951	16.0191			15.3045	15.4473	16.2884	15.4283		15.4842	16.1488	16.0946	14.8343	16.5017
TTISQSMPIDLDAHQIDYK	Clo1313_0276				15.2991	15.7332	14.9011	13.8939	15.9724	16.157	15.7569	14.2067	16.1868	13.7935		15.7599			15.8553	16.504	14.5234	15.4501	14.3159	16.361	16.251	16.2035	14.4998	16.7578	15.1225	15.091
VFVVEK	Clo1313_0276				15.7179	15.8283	14.8494	16.1504	15.9906	16.252	15.176	16.7072	16.1425	16.4232	15.5908	15.3106	15.2074	13.2469	16.9858	16.5941	12.3645	12.0148	13.5596	13.2163		16.5908	16.2814	16.3782	16.6774	16.673
VLEFNK	Clo1313_0276		15.7987	16.6095	17.305	16.8957	17.7018	17.2456	13.2195	15.5172	16.5671	17.492	14.8145	14.993	15.5908	15.7599	17.2871	14.3956	14.8324	16.3973	14.1691	14.7529	14.461	15.3928	17.3125	15.053	15.8216	15.7005	18.5236	18.369
VMENINTK	Clo1313_0276		13.9547		17.2485	17.4431	14.8491	15.4289	15.2039	16.4421	15.4153	16.1016	15.4265	15.5694	15.5173	15.8524	16.8806	16.0441	16.2254	15.9451	14.8534	15.9315	15.4797			15.8624	15.6111	16.0639		15.627
LSQVEMTELVLPNDTNLLGNLLGGR	Clo1313_0277		13.2787							17.3505	16.1716			16.388				15.7518
TSMEVKVSAYAENLK	Clo1313_0277			11.6513
GAEIADVPLSCDGPNLNILEYNLK	Clo1313_0280				13.0832		13.555	14.1753		14.689		12.4848						14.548	14.4127	15.6146
GMWDGHFK	Clo1313_0280																		14.1828
IFYSSTPTNLNNIR	Clo1313_0280			15.8722
AILGK	Clo1313_0284									14.7755										15.1714			15.7262	14.8972
MIIDSK	Clo1313_0284				15.9131				13.6013	13.9448		16.0337		15.2058	15.4923		15.857	14.3105	13.6763	14.6583					17.7084			15.8012
SMTVK	Clo1313_0284																		11.1234
VGNAIFMGR	Clo1313_0284		15.1089	15.9598	14.1607	15.1753	14.5218	15.254	15.4368	14.5449	14.3033	15.0089	16.0083	15.2982	15.0936	14.8336	14.8053	15.0626	14.5814	15.339	15.0874	14.7307	15.5586	15.5889	15.7716	15.2151	15.1701	15.7088	15.255	15.6922
EIIEK	Clo1313_0286															13.8175									15.8766
KELLK	Clo1313_0286			15.0923
ANVILVK	Clo1313_0288																	15.4558	14.3751
IATIPIGYADGYTR	Clo1313_0288		15.9307	16.1699
ALAIGGEGGGLSDITSGTGADVNTDDEVPLNHLLLVSR	Clo1313_0291									14.1292															15.3082
FQEMAKK	Clo1313_0291											14.7365						14.5768					13.1231
AVNFFFLGGKPGVAEEAYKNLLDR	Clo1313_0292															10.9861
ILCEADLLVPDGAGVVLASK	Clo1313_0292			12.8794
NTVNILGIPIDNVSMDEALNVVK	Clo1313_0292		13.5875	14.1106					13.4637	14.8172		15.5502		15.9196		15.2314				16.2903				14.0359		13.6172
VHTVYTPNSEIMMAAQR	Clo1313_0292																													12.8934
AIAELDKILAGLEGR	Clo1313_0295				16.762	16.0174	18.1462		14.1344	17.7021	17.0063	13.3712	19.4279	11.1792	14.8152		13.579	13.6917	11.2621	12.9343	15.3518	16.2459	19.5797	19.0849	16.1713	15.9641	17.123	20.0892	16.1719	15.6864
FVLSK	Clo1313_0295				18.0925	16.0922	14.9531	16.8736					15.4666						17.8509	15.4624				16.0823	13.967	16.1847	16.1769	16.2928	15.1868	15.5609
GFFPVEELLK	Clo1313_0295		16.5513	16.2526	17.7867	15.9066	17.0783	19.151	16.0789	15.1764	15.8827	16.6285	15.6522	18.5589	16.5886	17.0235	17.5262	16.3783	16.4876	19.1874	16.3391	15.7102	16.154	15.6786	16.2822	17.0511	15.8729	15.7803	15.8586	15.1774
GHCSPALYGALAER	Clo1313_0295																								15.0255
HIDSFLEGHPSMRYVPGVDMSTGSLGQGISAAVGMAIAGKLDK	Clo1313_0295												12.0965
QISEAVR	Clo1313_0295																		13.9471
VEELLK	Clo1313_0295					17.4103														14.9747										15.1774
AIEAADILKR	Clo1313_0296		15.8143	14.9815	16.747	16.2166	16.5913	15.4735	14.1465	17.2897	13.4399	13.0036	19.7086	13.9805		16.7682	14.5548	15.4436	15.3447	15.7151	15.8843	14.7713	19.1623	16.2743	15.7676	15.8399	15.715	16.2761	15.3022	15.9533
HATIAAYK	Clo1313_0296			15.5793	15.0027			15.7127					16.2193				15.5937			15.4759
IGASHSGLTVGEDGASHQTIEDIAIMR	Clo1313_0296																													14.4052
IVVMDADLSK	Clo1313_0296		14.8095	16.884	14.424	14.2609	15.4694	15.934	14.9775	15.0487	15.1765	15.7837	15.0141	16.2493	15.7734	16.3289	18.6386	16.1187	15.5155	16.5412	15.4414	15.6176	15.412	15.4749		16.394	15.6232	15.6939	15.394	15.6655
LAVPVIFDENYK	Clo1313_0296					14.5198			16.7611		14.6078	14.0137		15.6322		15.4969				15.7566			14.2738		15.7261		15.9965	15.3003		15.8236
LAVPVIFDENYKFELGK	Clo1313_0296										13.4399		15.4739											15.3765	16.6244	13.7872	16.3044	14.8391	15.4534	16.9523
MVGVMDR	Clo1313_0296			18.6477			16.5913						17.4482
MYGLTAENIVEK	Clo1313_0296		18.5021	17.7593	13.0539	19.446			14.2306	18.0674	17.4103	19.3264	15.677	16.8717	16.0535	14.6601	18.2462	15.3595	16.308						15.0657	15.0595	14.8635	15.7605	14.8497	15.6177
NSICYSNLDVK	Clo1313_0296													12.8665
SGKPDELLK	Clo1313_0296																								15.1472		16.3354
TLAEIGSDPR	Clo1313_0296						12.8761	13.5731				15.9031		15.42	14.7614			15.597	13.1426	16.8577	15.7308	14.9986					16.4589		13.5664	13.9857
VIPNMTVVCPADAVEAR	Clo1313_0296		16.3975	17.931	13.2576		13.7886		15.028	14.1191	15.3422	16.9048	13.9032	15.7922	14.6701	17.1476	14.6347		16.5399	15.6352	13.8808	13.724	13.4289	16.4797	16.486	15.5244	16.4416	14.8773	14.467	14.5881
VKEVLK	Clo1313_0296				16.5008	16.4628
GEIVGFLGPNGAGK	Clo1313_0297		16.1685	17.3901									16.3387										17.7839			16.0432				13.9011
IGYLPENPPLYTDMTVDEYLNFVSELK	Clo1313_0297		16.1747	15.5309	14.4899	13.8257		15.9685	17.1661	16.9842		16.5131	16.3387	17.1382		16.0392		17.392	16.9383	17.267		18.243	17.3434	18.2162		16.2608		18.2221	17.5406	17.5472
IVAVDTPENLAR	Clo1313_0297		16.5446	18.2264	16.7459	16.4666	16.5176	17.2088	16.687	16.0413	16.6027	17.0025	16.5931	15.3835	13.6336	15.2048	17.6514	17.1045	16.9383	13.652			13.6867	13.4312	14.1692	13.2659	10.7697	14.7796	16.8138	14.0036
IVIINK	Clo1313_0297		16.5446	17.4428	16.466	16.9018	16.4146	16.3342	17.1661	14.1206	16.4662	16.8374	16.7355	17.1992	13.7366	14.511	15.5264	17.6511	16.9383	17.2525		13.1036	17.0394	13.6886	15.6544	12.041	13.1929	13.4814	16.8138	13.8484
MIEIQNLTK	Clo1313_0297		16.5441	15.8296	18.0322		16.4661	16.3342		12.5347	13.7532	16.7279	14.312		16.694	17.8895	17.923	18.2616		14.942	14.9386		16.1996	14.0898	14.352	16.4203	14.4508	14.9813	16.8143	17.3034
QQISDIMEMLK	Clo1313_0297					16.9018				18.6659			14.4375
SELKK	Clo1313_0297																								13.4014
SSVIAALQAVDGVR	Clo1313_0297			18.6594																16.0359
STTMNIITGYLPSTEGTVK	Clo1313_0297		16.9612	16.9214	16.9313	17.0797	16.4146	16.7771	16.3756	17.7006	11.043	16.6092	17.3028	15.9606			17.3446	16.088	16.9383	17.0019	15.966	10.4417	16.9333	16.5132		15.7061		15.5735	15.6551	14.2518
VAGYDIAEQPNEVK	Clo1313_0297		16.705	17.0246	15.2523	15.1759	16.4403	16.3342		17.0684		15.5058	16.456	16.3702	15.4387	15.464	16.0668	15.8121	16.8919	16.6237	17.0427	16.7568	15.3939	16.3413	12.961	16.3455	17.7041	17.1113	16.8138	16.8487
VGFAQALIGNPEVLILDEPTVGLDPNQILEVR	Clo1313_0297		16.6633	17.4428	12.4911	12.441			16.9265	14.6972		17.5299		17.5984	14.1562	16.7378	14.0793	17.53	16.9051	17.3932					13.558
ALENNGYEVK	Clo1313_0299		21.5496		18.0271	18.6973		18.9942	18.7491	18.8996		19.0233	18.0551	19.4309	18.7299	18.1651	18.6887	19.4597	18.397	19.8673			18.6532			19.0722	19.4802	19.4029	16.0891	19.3784
DKVLDYLK	Clo1313_0299				18.0696	17.6607			18.6096	19.057
FTVIMPDSR	Clo1313_0299		18.8591	22.3374		17.6368	17.9655	17.4181		19.9284	18.5921	18.8534		20.0683	18.9115	19.7017	19.6787	18.9975	20.7416	21.3554					19.4794			19.9145
FVDPDKNPDIVK	Clo1313_0299		19.33	20.0038	18.9328	19.6559	18.7862	18.9828	19.0948	19.6932	18.2867	18.8534	19.1495	18.0487	18.7659	14.8288	19.4557	19.3593	19.2047	20.573	18.8479		19.0732	19.8927	18.9322	18.932	15.0587	18.2826	15.0088	18.6772
GGGNAIFLFDPSNDDER	Clo1313_0299			15.8262																19.7872
GGGNAIFLFDPSNDDERFDNFDR	Clo1313_0299				15.0248	16.3392	17.1657		19.4366	19.106	17.7208		19.2611								16.2595	17.4017	18.9846	19.4946	19.1734	18.9506	17.9684	19.971	19.3809	18.0009
KLDLTR	Clo1313_0299			14.7858
KLESDYTYLQK	Clo1313_0299		19.0657		15.4598	18.8442	20.8892		17.492	19.1027	19.5033		19.0199									19.8869	20.6523	19.8873	18.9322				17.6785	18.5741
LANDKEPLTVLPLLTTSEEAVGEPFGGGETEETR	Clo1313_0299																												17.1838	18.471
MYSIGEQTK	Clo1313_0299		19.4373	19.4051	18.8202	17.9797			20.2018		19.3441		20.0932	18.769	18.7659		19.0509			19.2451										19.1418
QEKVPEDTTVLFFAPPTQDLSVAER	Clo1313_0299				16.7342	20.5346	17.3784	16.6029	19.5718	20.3496	17.1205		19.5014								19.4153	20.2211	17.0117	18.7913	18.9218		17.8341	19.7961	18.4431	18.26
SGTLNPQQNEIIVR	Clo1313_0299		19.6434	20.0038	18.0271	18.3748	18.1421	19.248	18.5411	19.0994	19.1379	18.8534	19.4362	19.3135	19.0285	18.3282	19.4557	19.2589	19.2322	19.7872	17.7414	16.7577	18.7253	18.7913	19.2975	18.9444	19.6233	19.971	18.2606	17.3942
VLDYLK	Clo1313_0299												19.1495
VLNEYSMALNYDR	Clo1313_0299		20.317	20.7101	18.7195	18.385	18.8725	19.2378	16.8015	18.5082	16.0298	18.7642		19.5212	18.7659	17.6524	19.5639	19.5513	19.3806	19.7872			13.1452			18.9568		19.5995
VPEDTTVLFFAPPTQDLSVAER	Clo1313_0299		16.9427				17.641			18.9699			18.5413	18.641					19.2322	19.3292	17.871	18.0336		19.0532	18.6535	19.0065	18.0763	17.5041	18.9516	19.2963
YVTSETIPTVYFIDAHSK	Clo1313_0299		19.3836	16.1309	18.0271	19.7338	19.7696		19.4893	19.8719	19.5308		18.939								20.3555		15.8092	19.2739	18.2047	18.9072	17.4896	19.214	20.2469
AEVIDYIEKDVK	Clo1313_0300																				15.0036	16.4338	16.9513	16.5996			17.3	17.0837	18.3968	17.2321
EKGKNK	Clo1313_0300																									12.5154
FSDGTVAEIEVGDQTPTGSGYYIR	Clo1313_0300		18.7252	18.9954										17.3407						19.2445
IEEVK	Clo1313_0300												9.87273
KNDSEWQLVSGGDFEINK	Clo1313_0300																						17.7421	17.4833					17.4096	17.6018
LNTALEALVR	Clo1313_0300		20.8474	19.8285	18.0851	16.654		17.9153	18.0417	15.6106	14.6911	16.7196	17.7776	18.3027	16.0741	16.0747	18.57	15.2827	19.5884	20.2545	16.5067	17.3912				17.3895	19.3592		17.8442	16.7321
NLGQYGLDNPVTVTLK	Clo1313_0300		18.3089	19.4117	18.182	17.5175	17.5984	17.9011	18.0584	18.6147	17.8677	18.6844	17.6422	18.8256	17.552	18.4331	17.889	18.0662	18.0486	18.6695			16.7599	15.4216			16.1469	15.9197	17.9568	13.6494
TFVLK	Clo1313_0300																										13.5935
TFVLKKNDSEWQLVSGGDFEINK	Clo1313_0300
YGLDNPSYVVEAAAGSK	Clo1313_0300		18.4741	19.2465	17.9046	14.274	18.1439	17.5086	17.4331	17.1909	16.4446	17.7585	17.9841	18.3201	16.8449	17.1172	18.57	18.2904	18.6888	16.4028	16.1084	17.5815	17.1028	18.1226		18.1048	17.0395	16.9322	18.0694	15.0918
AMGYTDEELERPLIGVVNSR	Clo1313_0304		12.9137	15.8961	20.2739	21.3478	22.5789	20.9804	20.8864	20.8427	22.2124	21.1727	22.2617	19.2382		19.964	21.7835	16.6706	20.6191	21.6017	21.4568	21.7603	23.2948	22.8698	23.6117	21.873	23.5866	23.4674	22.3816	22.3563
APAPK	Clo1313_0304				20.9844													21.6988	22.2119						22.3861
DGDIISIDIPNGK	Clo1313_0304				20.3571									22.2415		23.1353			20.6655	23.364					22.8267	22.408
DGDIISIDIPNGKLDVEIPDSEIQKR	Clo1313_0304																					21.1123		21.7029	22.8514
DIKPSDILTPK	Clo1313_0304				22.2915	20.6053	21.304	20.9726	21.588	21.0553	20.0468		21.5804	21.3755	21.6062	21.5037			22.0934	22.6736	21.5268	18.8723	20.5677	21.6618	22.5297	22.1896	20.7519	22.3601	22.4893	22.7862
DYEVIR	Clo1313_0304											22.2741					23.2415	21.2062				20.5003	22.1941			22.4355				20.6796
EMLSPTSAIAGMGLDKDVALITDGR	Clo1313_0304				21.7831	22.014	21.0815	21.7626	21.3394	21.3915	21.3244	19.2325	21.4912	20.6376	19.3837	21.2391	19.7203	19.4578	19.8309	22.0888	21.3571	21.8177	21.6863	22.56	22.3212	22.0882	21.4643	22.9287	21.3382	21.5219
EVWEYEEK	Clo1313_0304		19.9662	20.3835	20.8938	21.3569	21.0959	21.0819	21.2766	21.5794	21.3649	21.1727	21.7419	21.9458	21.3449	21.9466	21.8251	21.614	22.09	22.4081	21.995	21.41	22.7707	21.9556	22.5592	22.0235	23.2607	22.4636	22.1575	22.6651
GAILENK	Clo1313_0304		21.1908	16.714	21.6794	21.2525	21.4117	21.3615	20.6647	21.1433	20.3968	21.509	21.9116	21.5414	21.7337	21.8718	21.1213		21.8725	22.1264	21.2574	21.2221	22.0619	21.9993	22.5611	22.188	22.4144	22.6311	20.2695	22.4874
GASIGHVSPEAMAGGPIAIVR	Clo1313_0304																					21.3064	22.5432	21.3686		21.647	19.0092	23.7615	23.202	21.831
GNLAPDGAVVK	Clo1313_0304		20.2345		21.3627	21.171	20.855	21.3529	20.9363	21.2621	20.6529	21.1207	21.5782						21.7339	22.5421			21.9473		21.6946	22.3812	22.4264		21.6272	22.5528
GNLAPDGAVVKR	Clo1313_0304		22.3738	23.099	23.2589	20.6121	23.3981	21.3771	20.9114	19.5257	17.5621		18.8287	18.3622	18.1291	19.8561	21.1806	18.7682	22.09	22.5798	20.8729	23.375	24.5184	22.0171	22.6052	22.1893	21.5664	22.6709	23.075	23.0657
GYLGR	Clo1313_0304			21.06	19.9953		21.7965		20.9145		21.1874		22.6129			19.4762					21.3519				20.0328		23.2461	19.9342
HNDKNLDLNSVFEAVGAYK	Clo1313_0304								20.9176		18.8366												19.3693	21.2921	22.6732	22.1933	21.797	24.4092	24.8643	21.8129
IAEAVK	Clo1313_0304				22.593					19.6608						21.3498			23.3055	22.1264			21.0566	22.1663		22.0351				23.7687
INKGDVVIIR	Clo1313_0304				21.995	21.6055	22.3585				19.4659		20.478								20.6059	21.3064	21.6916	21.4643	22.2143	22.3838	22.4625	22.4392	21.3608	21.3435
INVPAIVVSGGPMLSLR	Clo1313_0304																													21.8189
IVELVEK	Clo1313_0304		20.9145	21.166	22.7024	22.6271	20.4822	21.8279	21.1883	21.2119	19.1399	22.4742	21.4111	22.9467	22.5533	19.4142	22.1723	19.4284	23.4834	23.3101	19.3521		19.9509	22.0171	23.5252	22.1906	21.7072	19.8337	19.9645	19.8011
IVELVEKDIKPSDILTPK	Clo1313_0304						20.2183			21.0244			20.747										22.667	22.0171	23.2522	22.1895	19.8387	20.5366	21.8006	21.8069
IVPGMLMAAAR	Clo1313_0304																								22.5487
LDVEIPDSEIQKR	Clo1313_0304				21.3857	21.3135	20.5832		20.8428	21.0344	20.8251		21.8341					19.2878	20.6973	22.2426	22.1305	21.7455	21.7352	22.34	22.368	22.2883	22.5925	19.7134	20.2537	21.5421
LVSSANK	Clo1313_0304																											22.6311
MAGGTPVEFGAIGVCDGIAMGHTGMK	Clo1313_0304				19.5466	21.2857	22.2307						21.4056										21.4356		24.4455	22.19	22.5911	22.681	22.5191
MRSDAVK	Clo1313_0304					20.1854													22.452				21.333	22.7411
MRSDAVKK	Clo1313_0304					20.6833	21.7376	21.5282	20.6765	20.8808	20.1935	20.7542	21.2089			22.2216			21.4851	22.1979	22.4337	22.8229	21.8141	22.0772	21.8052	21.7973		22.0356		21.767
MTEKEVWEYEEK	Clo1313_0304						21.4785																22.9338	22.0171			18.3162		22.4349	20.9386
NLDLNSVFEAVGAYK	Clo1313_0304				19.8326	20.6908	21.1007	20.6846	20.5232	21.0143	20.6081	20.1849	21.4638	21.7686		22.336		20.5373		22.0783	23.9345	21.9234	21.001	22.508	22.5177		23.6767	23.7682	22.1347	23.0614
NLLHLDLITVTGK	Clo1313_0304				19.5605	21.66	21.255		20.9238		17.5248		20.5764								18.3493	21.2579	19.6366	21.1187	22.5487	22.4885	22.8133	23.6467	20.997	21.6035
RSAVAPEMLVHKGPAR	Clo1313_0304			14.7327
SAVAPEMLVHK	Clo1313_0304		20.9145	17.6451	24.1402	21.2746	22.9293		20.9408	19.2502	21.0232		22.0859		18.678	18.3767			22.7152	22.2426	21.288	20.1815	20.8908	21.8889	24.9847	21.8603	22.3213	22.2057	21.1962	21.5823
SIDNPYSPTGGIAVLR	Clo1313_0304		20.9145	21.1479	20.9468	21.2294	21.2347	21.4029	20.8864	20.8808	20.9533	21.1752	21.4157	22.2415	21.6678	21.9441	21.9811	21.7364	22.0934	22.1264	21.3519	21.1123	21.6916	22.0171	22.4309	22.4355	22.3484	22.6709	21.0173	21.1824
TVRENIENAK	Clo1313_0304		12.7899
VFDSEDAAIEAIYNGK	Clo1313_0304		20.9178	21.8832	21.4575	21.2968	21.2313	21.3771	20.3585	20.7654	21.027	21.6736	20.1053	22.0732	21.6055	22.1255	21.7418	22.0186	22.2141	22.2774	22.0423	21.5974	22.0961	21.0736	21.633	21.9058	19.1841	19.6259	20.3254	21.2045
VPNLCK	Clo1313_0304			20.863	21.6209	21.4818		21.5307	20.4898	21.172	20.1887	21.1559	21.435	22.1012		22.2516		22.2494	21.8149	22.2426	20.9313		21.8594		21.0922	22.0383	21.8889			22.2211
VRDYEVIR	Clo1313_0304		16.1666	17.1455	22.0907		20.7972						19.2338					14.9924		22.2426	18.6174	18.4331	23.5395	22.624	23.4365	22.4355	24.1777	24.2453	23.1297	23.2225
YSLATR	Clo1313_0304						21.1301	21.4528	21.0941		20.9033													22.1705		22.1224
ALAEAYGAIGINVTAKEEVDEALNR	Clo1313_0305					17.7132	19.341														17.4003	18.6239	15.8361			18.2829
ASIMHIDIDPAEIGK	Clo1313_0305				21.2778	18.6107				18.9046																	17.5679	18.916	17.3676	18.0903
DSFQEVDITGITMPITK	Clo1313_0305		17.5881		20.9956			18.8059		18.7844		18.1428		18.0689	18.7304	20.1875	17.6659	16.6653	18.1104	17.0339				17.6705	18.1921	17.5319		19.0292
EQGVDTIFGFPGGAVLNIYDELYR	Clo1313_0305		16.7636	16.4506	17.2187	18.0454	17.7961	18.0324	17.2314	17.4983	17.9651	18.1059	18.4286	18.9436	17.6276	18.3245	17.6647	17.716	18.1115	18.9983	15.9166	18.2916	18.7135	18.9374	18.2563	18.2829	19.0201	19.8352	18.013	18.0903
GEAIITTEVGQHQMWAAQFYK	Clo1313_0305																										15.479
ILIECLK	Clo1313_0305		16.4576	16.569	19.7832	18.6481	17.9287	17.8424	17.7653		17.4101	18.0348		18.367		16.0222	18.0632	17.716	19.2925	19.286	15.1126	17.9523	18.4686	18.3725	18.9662	18.7988		18.2932		18.4659
KECTDWVR	Clo1313_0305																							17.9439
KINEWK	Clo1313_0305																										17.5679
LNERVK	Clo1313_0305					18.6232
MYELTK	Clo1313_0305		19.4272		21.3265	20.3575	17.7961	19.0615		17.4792	19.1729				17.3774				19.0245	17.8945			17.9662	17.9662		18.8835	18.6853	19.3684
SPQELPEVPVR	Clo1313_0305																						16.0678
SPQELPEVPVRVDEK	Clo1313_0305				18.5494	18.5982	18.7604	18.4287	17.6951	17.6969	16.4721		18.0666	17.998		18.372	16.7725	17.4318	18.7642	19.5952	18.0555	18.1475	16.0907	17.9439	19.7672	18.1306	16.8288	19.0292		18.0903
TTNMAVSESDLFIAIGAR	Clo1313_0305							17.1757										18.5728
VINVAGDGSFR	Clo1313_0305		18.1589	17.9533	20.925	20.1892	18.4923	19.0238	15.7629		15.9772	16.6658	17.415	16.9531	16.8711	18.3245	16.9317	17.3662	19.8742	19.7621	17.5511	18.6422	19.3139	17.8694	17.9012	18.1692	19.2961	19.2806
VISNVQR	Clo1313_0305		17.6553	17.7818	18.2693	18.0998	17.8256						18.7536	18.6888	16.3954			17.0723	18.082	19.7302	17.3727	17.8828	19.2383	17.2985		19.0744	16.5545	18.1983	16.1109	17.6972
ITLACGECK	Clo1313_0306		15.5724	17.5482	14.7438	14.116	14.5552	14.0182	15.4074	15.0231	14.9135	15.2171	15.6582	14.8946	15.0476	14.0001	15.726	15.1098	15.6325	15.9055	16.0443	14.9582	16.1679	16.1367	15.1029	14.7846	16.7285	16.1965	15.6171	16.7389
KNDPDRLEMR	Clo1313_0306			17.475																										16.8121
NYNTMK	Clo1313_0306		15.7906	16.1249	14.7155	13.605			15.4074	14.9376		14.0741		15.1842	14.209	15.7802		15.2363	16.3777	14.5404			16.5239	16.065		14.9841		13.597	15.7149	17.3383
RVKITLACGECKQRNYNTMKNKK	Clo1313_0306							9.32011
AMGVEEFAPVLDYEVGDNVR	Clo1313_0308			13.5407	17.7248	17.939	17.8547	18.4409	16.7716	17.3078	16.3951	14.0932	10.5997	13.6315		14.7326	13.9972	12.2079		12.5002		12.5106		14.9441
AVPLTDEEIR	Clo1313_0308		13.1905	14.1584	15.383	14.1502	14.8379	15.4697	13.8194	13.9162	13.0723	14.0879	14.752	14.1242	14.4933	14.7326	14.2199	13.8665	14.7957	15.8224	16.0406	15.3731	14.9275	14.9441	14.5463	15.1727	15.4006	15.6767	14.7845	15.4224
ETPVELELHQIQK	Clo1313_0308																						13.6402
ETPVELELHQIQKI	Clo1313_0308						14.0984
GVTGFVGPGSK	Clo1313_0308		13.2594	15.2399	13.8682	14.1502	14.488	14.5897		14.9354		14.5694			14.1751	14.7449	14.1778	10.5501		15.005	14.0902		15.063	15.4167	15.4961				11.3439	15.6325
MIMNDESWYVVR	Clo1313_0308		16.7452	16.868	16.6179	17.222	17.1689	12.8587	16.8327	15.823	16.4907	16.3892	11.1595	11.8054		14.7719	14.1778		13.5608	13.9879									12.7327	15.5206
NLQDYILDIVVPMEEQIEIK	Clo1313_0308										13.2788	14.7056		15.6417	14.5862	14.7424	14.0782	14.9323	14.6138	15.7296			13.2267			13.299		12.8656
NLQDYILDIVVPMEEQIEIKDGK	Clo1313_0308						10.6851		13.6237		13.6988		15.2238										15.0279	14.9441		14.0771	15.0242	14.8225	15.9327	15.6188
VVSGPLENFIGIVEEINLEK	Clo1313_0308		11.2812	13.4464	13.6955	14.2013	11.9913	15.4697	16.2098	16.5041	14.1222	16.628	12.0975	16.98	14.3342	14.7522	14.1778	16.3695	16.6744	16.6873	14.5816	13.4207		14.195		13.9553		8.6198	14.6633	15.0979
WYVVHTYSGYENKVKANLEK	Clo1313_0308							13.8246							13.6381	14.7473				14.2385					15.5221		15.8826	15.8147	15.5311
DAGLVIPVVITVYADR	Clo1313_0309		21.7149	21.4432		18.5804		19.2547	19.5686	19.5725	18.6532	20.4282	18.9246	20.8613	19.6452	19.7063	19.2977	17.2861	19.6751	20.7526		20.212	18.9092			19.5057	13.0073	18.9316	18.3525	19.8992
ISKEEVR	Clo1313_0309			17.8289									19.5643			19.6447							17.8617							21.7425
ISKEEVRK	Clo1313_0309		20.0616	19.926	19.3298	19.4905	19.1166	19.4593	19.2155	19.0242	18.7318	18.4443	18.623	19.3682	19.7827	20.0447		18.9816	19.6208	19.3227	20.1608	20.7527	20.4867	19.6244	15.9342	19.3685		18.8956	20.3088	19.8285
KIAEMK	Clo1313_0309		18.8361	20.2092		19.2355				18.6388		18.9085		19.7308	18.7689					19.9443	18.6636	20.625	18.9239	18.9169				18.7183
MPDLNAASLEAAMSMIAGTAR	Clo1313_0309				18.9152	19.0287	18.8193	18.745	19.5869	19.1786	18.6139	18.6778	19.5027	19.8659	18.7689	19.7063	19.4272	19.0321	19.8554	19.7636	19.7554	20.212	18.8093	19.5739	19.5778	21.0283	12.9161	19.2342	16.1784	19.3754
SFSFVTK	Clo1313_0309		20.5278	20.7552			18.2193		19.5502	19.2619	18.5746	19.4722	18.8917	19.9047	19.5685	18.7518	20.0722	18.7306	18.2409		18.9372	19.2347	19.7908	19.7992	16.9499	19.6428	20.1156	19.2709	20.4535	20.4599
SMGVVVED	Clo1313_0309																				19.2666			20.4376	20.0666					18.4705
TPPASVLIK	Clo1313_0309		23.0018	23.5652	22.761	19.1321	16.5265	18.0473	20.3326	20.2278	18.4057	19.1871	19.46	18.0762	18.8116	18.426	19.5687	17.5354	21.7469	19.3877		18.0172	19.5972	18.6727		18.8723	18.2636	18.9316	21.2653	20.7492
AGADYVGAEELVSK	Clo1313_0310		21.8854	22.2027	20.9612	21.1034	20.2774	20.7701	21.0628	21.2924	20.5092	21.2551	21.5854	22.0333	21.2804	21.4728	21.5657	21.5248	21.9754	22.0039	21.1863	20.6411	22.3064	21.9575	21.4025	21.3781	20.542	18.9689	21.4785	22.0046
AGKIEYR	Clo1313_0310		21.6536	23.576			21.9143	20.2702							21.2292		21.5788		21.1533		22.2858				17.5197		21.7283		21.5146
AGTVTMDVAK	Clo1313_0310		22.8761	22.2643	20.7122	21.0273	20.4819	20.8241	21.3277	21.3436	21.301	21.3058	21.0419	21.2058	21.4721	20.7738	21.8573	21.72	20.6726	21.4935	20.4605	20.7454	21.3643	21.5076		20.7466	22.0145	20.8187	21.3101	22.8852
AIADIK	Clo1313_0310		21.3078							21.3436									22.7175	22.0079
AKFDETVEAHIR	Clo1313_0310								21.2687		21.2015												22.5902						21.0853	20.3642
ATEAEKAGADYVGAEELVSK	Clo1313_0310		21.9875	22.2643																	22.252
FDETVEAHIR	Clo1313_0310																							21.6383
GAVVLPHGTGK	Clo1313_0310		20.8227				20.7638						21.4466												22.9608
GLMPNPK	Clo1313_0310		22.4678	22.4483	20.9405	21.0558	20.8223	20.364	21.7414	21.3436	21.0283	21.1686	19.84	20.4656			22.1033		22.0536	21.9356	20.6273			21.3944	22.3109				22.5686	21.564
GQYLK	Clo1313_0310			22.1835					20.5318											21.2934										22.2323
HADQQVR	Clo1313_0310		22.4856	21.8818	20.5971																									22.4345
IQNENWFEFDVVVATPDMMGVVGR	Clo1313_0310		21.9875	21.7941	21.1364	22.8191	20.4127	21.8695	22.5902	21.3436	21.3838	22.0314	21.8556	22.5192					19.5776	22.1355	19.06	19.7389	21.721	20.0617	21.0954			20.3189	22.3826	20.9474
LVDKTK	Clo1313_0310			22.707	20.6486
LYDPVEAMELVQK	Clo1313_0310		22.1031	22.2643	21.0913	21.0273	20.8507	20.6389	21.2687	21.3436	21.1254	21.1338	21.3597	21.6752	21.2292	21.5265	21.6475	21.6001	21.6549	21.2126	21.318	20.9596	22.1026	21.7691	21.1404	21.0849	21.1063	21.5167	21.219	21.6499
SVVVTSTMGPGIK	Clo1313_0310		23.1547	23.1	21.8118	21.6908	19.7782	21.0526	22.3011	21.3436	21.3143	21.4599	20.826	21.7858	21.2313	22.1568	21.954	21.6301	21.4919	21.1063	21.3159	19.4046	22.4439	20.721	19.5914	20.8823	19.8446	19.7459	19.9955	20.9847
TLMSAIIK	Clo1313_0310				22.008	20.7607			23.4093	21.3436	20.3216	19.9342	20.3214																21.5529	21.6499
VLGPK	Clo1313_0310		21.8925	22.525	21.6313			20.3853	20.8855				20.9682						22.0128	22.4147				21.7691					22.6274	21.6154
VLVFAK	Clo1313_0310		22.3525	21.2209	21.1467	21.8909		21.194	22.0126			19.7457	21.0419	21.4526	20.87	21.4997	22.2174	21.6601	21.607	21.2244	18.7266		22.983	22.358	19.1613	21.0732			23.2189	23.0919
VNPLR	Clo1313_0310					21.9583		22.3703				20.2027							20.5188
YQESVK	Clo1313_0310		21.9875
AIAALPPKEELVAK	Clo1313_0311		21.5229	21.8349	20.188	19.8759	19.2258	19.5923	20.4142	20.0822	19.5053	20.3842	19.9809	20.7072	19.3916	20.2523	20.7369	20.3533	19.6919	20.0343	18.829	18.5253	21.4818	20.1728	19.6188	19.7611	19.6202	19.5667	19.9774	20.7242
AIAEK	Clo1313_0311																						20.595
ENGLEELEPYFNGPTSMAFSDKDVVAPAK	Clo1313_0311		15.6158		19.4017	20.9211	19.5999	19.9851	21.1036	21.1789	19.5009	19.9944	19.7429	20.7116	18.3456	20.151		17.7072	18.3245	19.9053	19.8841	20.8811	20.6325	22.2375	22.0455	20.6921	18.5073	19.5826	21.5745	21.7064
GLTVEQDTELR	Clo1313_0311		24.5291	25.0667	18.0675												18.6789	19.9697	22.5441	21.8393				20.1728						21.1294
IMVEYAEK	Clo1313_0311									19.8796									20.2749	20.0343			20.2014	20.4578					20.4558	21.1294
IMVEYAEKYENLELK	Clo1313_0311				21.0992	20.8837	18.9323		18.6225	18.7109	19.5031		18.8755	14.7787		20.4065					18.8686		19.9536	20.8877	19.587	20.1713	20.6632	19.5985	20.8705	21.1229
KAGVEYK	Clo1313_0311		20.0835	21.2638				19.405	19.3186	19.928						20.4065				20.9742	20.173	20.8126								21.5528
LAAKENGLEELEPYFNGPTSMAFSDKDVVAPAK	Clo1313_0311				17.4919	18.3546				18.6852											18.829	20.0106							20.2122	21.3985
QLSENMK	Clo1313_0311		22.609		19.6263																		19.9887							21.2859
TIVFADYR	Clo1313_0311		22.7865	23.0875	19.2243	19.5074	19.0208	20.0889	20.3633	20.1332	19.72	19.7784	19.6684	20.7814	19.8971	20.9151	20.516	19.876	20.3388	21.1286		16.2354	20.595	21.0605		18.4586	18.312	19.4599	21.0515	21.1294
VCDLK	Clo1313_0311		19.6901																21.5247
VGVVEGK	Clo1313_0311		19.8352		20.347	19.8889	19.959		20.3275	19.8502	19.0572	19.4458	20.3258	18.5953	20.8948	20.5337		19.2033	21.3278	20.0213	20.1078	19.3847	21.27	19.6466		19.5417		19.6841	20.5792
VLQQK	Clo1313_0311
YENLELK	Clo1313_0311																													21.1294
ALEEEFGVSAAAPVAVAAVGAAAPGAAAPAAEEK	Clo1313_0312		19.8063	20.9246	18.4396	21.2547	19.9476	20.9336	20.5744	21.9681	20.6017	21.13	21.3764	22.3194	21.7871	23.2079	21.0371	21.5338	21.2001	22.6299	21.295	22.036	21.55	22.5764	22.4155	20.8302	22.5444	21.1247	22.8352	23.025
ALEEEFGVSAAAPVAVAAVGAAAPGAAAPAAEEKTEFEVILK	Clo1313_0312				23.6847	21.1285	20.3414	20.9336	21.3089	20.9197	21.7704	22.4534	19.4106	22.8169	21.4536	23.0844	21.6215	20.9074	20.449	22.4534	20.4815	22.3985	20.2113	21.8293	22.4578	18.5472			20.201	21.6034
ALSVLELSELVK	Clo1313_0312		26.2676	21.8875	20.9095	21.6643	21.1507	20.8456	21.5262	21.058	22.021	21.218	21.9658	21.27	21.4536	21.6763	21.692	21.9193	21.6141	21.4455	21.5397	21.0796	22.0123	21.612	21.0472	20.3699	19.9595	20.9502	20.861	21.3725
DLVDGAPK	Clo1313_0312		22.0267		20.6998	21.1458	20.5134	20.8456	21.1095	21.1807	20.3425	21.037	21.1133	21.7949	21.231	21.2018	21.4946	21.8293	21.8847	22.0362	21.5461	21.434	22.1178	22.1955	20.9024	21.6882	21.8659	21.1165	21.4704	21.5749
EAKDLVDGAPK	Clo1313_0312		26.8207			21.1112
EGVSKDEAAQIEAK	Clo1313_0312		21.5065	19.6274	21.0118	21.0769	20.4574	21.012	21.5326	20.9197	21.253	21.2116	20.9479	22.0723	21.4184	22.0244	21.5511	21.3626	21.2598	22.1998	21.6234	21.1633	21.8758	22.4884	20.9351	21.908	20.4439	21.1738	21.2822	22.442
EVTGLGLK	Clo1313_0312		21.9886	22.0805	20.6355	20.6415	20.0203	20.4726	20.8764	20.2872	20.6214	21.5515	21.266	21.739		21.1773	21.692	21.4293	22.2995	21.8821	20.7094	21.5908	22.3716	21.7893	21.671	21.5153	21.2122	21.0428	21.7528	22.2681
EVTGLGLKEAK	Clo1313_0312		23.9463	24.3241																21.4596	22.9024	22.2846	21.9803	21.598					19.4784
FKEVGATVEIK	Clo1313_0312		22.0267		22.666	22.2479	21.0477			19.576	19.6285										22.5447	22.922	20.4444	22.8454	21.0472	19.0956		21.1411	22.0797	22.1706
LIEDVK	Clo1313_0312		21.4773		20.6252	21.5861	21.1954	21.4971	21.6306	21.058	21.0825	21.7819	21.8161	20.9197	22.22	21.3845	22.0527	20.9396	22.6383	20.8032	20.1394	21.3855	21.4922	21.5245	21.8005	21.9004	20.2367	21.1083	21.8329	22.6017
SPGADKIK	Clo1313_0312		22.6286	22.7012	21.6447	21.0647	21.1149	21.3405	21.0636	20.82	20.835	20.5531	20.5448	20.9598	21.2021	21.1309		20.9908	22.0088	22.0845	21.5754	21.7477	22.2729	21.6624	20.9932	21.6843		21.1825	22.1271	22.1314
TEFEVILK	Clo1313_0312			21.5599	20.9095									22.0558		22.6743	21.5863			20.2662									19.8092
TLKEGVSK	Clo1313_0312			21.8875
TLKEGVSKDEAAQIEAK	Clo1313_0312			21.8875	22.4026	20.4709	22.0012		21.0272	20.3966		20.603	19.8142	21.7949	21.6905	19.6173	21.3696	21.396			22.5511	21.0392	23.6853	23.2099	22.9953	20.6176	22.3715	20.8965	22.9269	22.8614
AETIQNAGVNTVILR	Clo1313_0313		18.7036	18.4741	17.2923		16.7376	18.6918	18.3856	16.7105		18.1881		18.3223	18.4808	18.0192	19.0023	19.473	18.9277	19.008									18.4824	18.7715
AGDILVGK	Clo1313_0313																				16.8798	16.2653		19.3332	14.0588		15.5258			19.5388
AIFGEK	Clo1313_0313				19.0885		17.4892	18.2734		19.2022
ALGYGTDLEITELFGEDER	Clo1313_0313		20.9841	19.7943	17.7955	18.0346	16.7091	18.5068	16.6721	18.7837	18.2417						20.0271	19.8095	19.4869	18.6551		18.4559	17.0356		17.8266	16.1615	15.6419	16.6346	17.4116	17.6215
ALMGANMQR	Clo1313_0313		18.2746	20.6818	17.5999	17.6394		18.3798	17.525	18.1693	17.5245			18.469	18.0861	17.7577	16.3868	18.506	18.679	18.3072	17.4066	18.0641	18.2953	18.8968	18.6382	18.6742		17.9902	19.1573	19.1144
AREVRDTSLRVPHGESGIVVDVK	Clo1313_0313															18.5149
DATYAAPLK	Clo1313_0313		18.8864		18.4942	19.0711	17.7833	18.2141	20.3086	17.8122	17.1486	19.2416	17.7212	17.9306	18.2428	18.6474	17.6023	18.0296	17.2718	18.6551	17.986	18.6957	19.3183	18.3622	14.2644	18.3274	18.4393	18.8424	19.3654	19.7433
DSGVVILAK	Clo1313_0313		19.3602	20.0846	18.0645		17.8762	19.3541	18.4579	16.4981	17.9109	20.407	17.4699	20.4056	19.3056	17.6936	18.3959	18.8447	18.0384	17.7672	16.6724	17.844			20.237	15.5405	18.0459	17.5284	16.6478	17.2821
DSTKTEEEGLLEIYKR	Clo1313_0313																							19.0414					18.4226	18.4325
EIGINEK	Clo1313_0313			16.1165												19.0047							18.285
EIPNVSEDALKDLNSEGIIR	Clo1313_0313				18.6889	19.3403	19.2493	18.5105	19.1037	19.5684	19.3038	16.154	19.4632	17.6471	18.4478	16.6959		18.506	18.1806	17.5482		15.1814	18.2706	17.8093	19.3904	18.1525	17.4522			18.5237
EKAETIQNAGVNTVILR	Clo1313_0313				19.457	18.8125	19.1534		17.9461	19.7615	17.9282		18.5866								17.2355	19.4137	18.1172	17.618	16.9695	17.2495	18.3422		18.0939	17.5382
ELQSLCLDVK	Clo1313_0313		16.8782	18.5072	16.927	17.4434	17.7079	19.0376	18.1247	18.7951	17.5645	18.6336	18.0738	19.651	18.6716	19.3217	17.9944	17.7408	17.4235	19.0589		18.0008		18.7144	18.9207	18.2203	18.2828	17.5581	18.6744	18.8058
FGEMEVWALEAYGAAYTLQEILTVK	Clo1313_0313																								16.337					18.159
FISNK	Clo1313_0313				19.2298	17.1131	18.1143	18.2569	17.8613		17.4188		18.8391				18.2588	18.8496	18.8811	18.1817				18.4159			16.166		17.2403	18.6687
GENVPEPGIPESFK	Clo1313_0313		18.6894	18.9493				17.375	19.2515	20.5465		16.3256		15.9387	19.8738	20.5519		18.4897		20.4876			17.4708	18.4492						17.7385
IDEVIDMPNLIEIQK	Clo1313_0313		17.9579	18.1651	17.9287			18.3066				18.7478	19.0865	18.9839	17.9797	19.1004	17.9943	18.0361	16.5214	17.9149			18.0977	18.339	18.5041	17.115	17.897	18.3574	18.0887	17.5642
ILATIQK	Clo1313_0313		17.6858	18.04	18.0792	18.0135	18.3522	18.3728	18.1099	17.8816	17.8512	18.4508	18.4191	17.6011	18.1793	18.5149	18.6326	18.0893	18.3618	18.2591	16.6492	18.2863	18.4783	18.8585	17.1299	18.9443	17.8169	17.2418	18.4958	19.8971
ILPVEDMPFLPDGTPLDIVLNPLGVPSR	Clo1313_0313				16.9513	18.5602	18.4057	18.1805	18.3268	18.515	18.5688	18.0877	18.9317	18.2683	17.6629	18.4066	17.334	18.2681	16.7662	17.4898	17.8713	19.1927	18.4458	19.266	18.4024	18.4726	18.751	19.7834	18.7674	17.7364
KGEEVEAGDVIADGPSTDNGEIALGK	Clo1313_0313				17.2914	18.8521	18.7006	18.2053	17.9787	18.5313	17.9282		18.7073			17.8935				18.7339			17.5712	19.6671	19.0219	19.3944	19.0651	18.9856	18.3765	18.5237
KISVGDK	Clo1313_0313					17.8515		18.2674		18.2011				18.5781
LGPEDITR	Clo1313_0313		17.6734				18.2988																						17.8352
LSALGPGGLSR	Clo1313_0313		19.791	19.5751	18.0682	18.9904	18.0598	17.3383	18.9568			17.3643	18.0959	18.5483	17.9504	18.2018	17.6306		18.9239	17.4088	17.5394		18.0182	17.0017	18.5177	18.1927	16.5456	18.5289	18.7916	18.7085
MCPIETPEGPNIGLIGSLSTYAR	Clo1313_0313		17.2491	16.3074	17.4639	17.5239	18.377	18.285	18.1528	18.0668	18.4328	18.4238	18.4273	18.6314	18.2664	18.6925	18.288	18.827	18.8131	18.6633	18.9306	18.2124	18.2389	18.5959	19.283	18.3393	18.2277	18.772	17.5161	18.7085
NSYEQFLK	Clo1313_0313		17.2399	17.759	18.3725	17.7103	17.7968		19.0396	18.6572	18.104	18.7286	17.5126		18.7719		19.0918	17.787	18.08	18.5548	16.9974		18.8555	18.7369	19.0236	16.7535	16.0551		18.5534	19.2293
QIVSVATSMIPFLENDDANR	Clo1313_0313		17.5988	17.8809	18.0109	18.0557	18.1206	18.8575	18.2811	18.7307	18.4224	19.0756	18.5106	19.462	18.8546	19.1106	19.2738	19.0501	18.3384	18.7128	14.2575	18.3515	17.4708		13.3492	16.8645	14.0144		17.6823	15.9173
QLFSNTVIPNR	Clo1313_0313		19.1166	19.2068	18.2353	17.96	18.9965	18.6927	18.6894	18.8285	19.085	19.0188	17.455	18.6351	19.0227	18.3733	18.5408		17.7856	16.8368	15.9052		18.1133	17.0041	17.1664	16.3507	16.8624	16.8739	16.8972	16.8434
SILYDGR	Clo1313_0313				17.9868	18.369	17.537	17.6737	16.3347	19.2181	16.9035	18.7491	18.3943				18.3754	18.8872	17.755	19.0288		17.4598	19.1209	18.9038		17.5279				20.0377
SNQGTCINQRPIVK	Clo1313_0313																						18.5938						18.1589
SPGIYYAMK	Clo1313_0313		17.8811	17.1753	17.5031	17.7425	18.0739	18.6659	17.4629	17.9112	17.5905	18.5847	18.887	18.3998	18.6892	18.8783	18.6306	18.6699	17.988	18.8965	17.6608	18.6869	18.0275	17.9639	19.5953	17.853	17.6728	18.0029	18.4653	18.5918
STGPYSLVTQQPLGGK	Clo1313_0313			17.2347	18.2131	18.2743	18.4749	18.5068	18.4787	18.5304	18.3083	18.2675	18.64	19.1748	18.4149	18.8241	18.4452	18.6113	18.2812	18.6538	17.3196	16.5696	17.2268	18.4826	17.9847	17.3692	17.8957	18.085	18.1446	18.4325
SVGELLQNQFR	Clo1313_0313		18.0396	17.7122	18.5692	18.7439	18.9612	18.5068	19.2235	18.3224	17.854	18.6508	18.7607	16.0479	19.0146	19.5223	18.4737	18.3066	19.7637	19.594	13.9137	14.4301	18.1159	17.5994	15.132	14.9042	17.668	15.7474	16.2253	19.5251
TESPIVGTGIEYR	Clo1313_0313		18.8187	18.96	18.5681	18.0425	18.2518	18.8584	18.892	18.7997	18.1744	18.6307	18.4361	19.5074	17.1684	17.6679	19.3591	18.7295	19.2693	20.0694	14.9034	16.366	17.6686	17.9352	15.8627	16.4244	15.9957	15.6875	17.687	18.8148
TYEAIVKGENVPEPGIPESFK	Clo1313_0313				16.3954	17.9219	18.1143			18.7543			18.4857							17.361	18.0133	17.9509	18.1185
VATPVFDGATEEDIVQTLR	Clo1313_0313		17.6734	18.1651	17.5736	16.9912	18.1143	18.6918	18.8966	18.7837	18.4286	18.7286	18.4315	18.1536	18.683	18.659	18.3959	18.8447	17.7865	19.3934	17.986	13.6688	18.285	17.7731	16.0635	18.1381	17.5754	18.0005	18.4677	18.4325
VATPVFDGATEEDIVQTLRK	Clo1313_0313										18.2912										19.5755			18.6114			18.5436	17.6169	18.4677	18.2609
VIVSQLVR	Clo1313_0313		18.5097	18.5712	17.7594	18.4746	18.169	17.7564	18.0642	18.8194	17.8407	18.3559	18.3959	18.3412	18.2207	17.2739	17.2274	18.506	19.0627	18.9166	18.4364	16.7058	17.9572	18.0806		18.8296	16.8651		17.9184	18.9932
VNEYGFIETPYR	Clo1313_0313		19.6141	18.9043	18.0719	16.9912	18.0337	18.6834		19.5655			17.4499	18.9924		16.7511			17.5604	17.3355						19.0554	16.698		20.2656
VNEYGFIETPYRK	Clo1313_0313				18.2079	18.0452	18.4712		19.1442	18.4418	18.8036		18.3937								17.7753		18.1165	16.9624	16.1455	17.4746	15.4475	16.2724	19.9284	18.4703
VTANEIIIR	Clo1313_0313		20.4492	20.3686	18.0663	18.0399	18.1143	19.6769	18.6094	18.4926	17.2789	18.1707	18.5445	18.3485	19.4306	18.5856	17.5012	17.7242	18.2309	18.1047	17.3995		18.1081		18.7632	14.5489	17.6488	19.2901	19.0421	17.2285
VTVGYMYMLK	Clo1313_0313					18.2711	17.4289	18.5723		18.7837									17.7186	18.9783						18.5973			19.1775	19.9866
VYVAQK	Clo1313_0313																													18.5237
YKEEFIEVDPSKIDFMDVSPK	Clo1313_0313																										17.2454	17.8867	18.5814	19.3808
YVDFDPK	Clo1313_0313		17.3091	18.1093	18.7535	18.7482	17.2603	18.7838	18.3713	18.7837	17.9054	18.4506	17.5005	18.472	17.654	18.3876	19.1918	17.3791	19.3169	19.7124				19.1503	19.1839	19.2025			19.2048	17.9918
AALATDSFLSAASFQETTR	Clo1313_0314		17.8038											21.1904
AGIKK	Clo1313_0314										19.4915
AGMGAEAVR	Clo1313_0314			20.2121	17.2242				19.9986	19.5643	19.1				20.4978		20.0614	20.1849		20.1887						20.1352			18.0607	21.1143
ALLGITK	Clo1313_0314				19.4846				20.2522	20.1554			20.6724	19.7177		20.9611			20.185	20.8267			19.827			20.0545	16.74	16.9619	15.7418	18.2328
DGLFCER	Clo1313_0314				20.1001	19.1628
ELLQEINLDELSAELREEIK	Clo1313_0314										19.1215		20.7578									18.2997	19.2521	19.4943	20.6663	20.6585	21.4886	21.1724	20.9401	18.5034
ELLQEINLDELSAELREEIKQSTGQK	Clo1313_0314																										20.1087
EMALELFKPFVMK	Clo1313_0314								18.472				19.6844												18.8249		20.0928	20.1245	22.478	20.3267
FATSDLNDLYR	Clo1313_0314		20.1977	20.3991	21.2126	20.5382	17.3412	20.3372	21.5014	21.1286	19.4915	19.9923	19.6865	21.4317	18.8786	20.4074	20.0614	20.0963	19.684	18.3687			18.4076	19.4297	18.9451	18.5696		19.9708		19.3456
GIEVTDIKDGNEVIEELSER	Clo1313_0314						18.3549				18.6831		20.8029								19.982		19.8418	20.0941	20.4299	20.0809	20.5235	20.6423		20.198
GLAIISEIK	Clo1313_0314				17.929	18.5984	19.6454	19.6864	18.6608	20.3375	18.8892	20.1064	20.6419	20.5286	20.0508	19.9844	19.948	20.2304	19.6654	20.5157
GLMADTSGK	Clo1313_0314		19.6179		19.0898	19.3846	19.2917	19.8026	19.6811	19.5302	19.5362	20.377	20.2154	20.3307	20.299	20.1942	20.0614	20.1518	20.557	18.2648	19.5606		19.9633			20.2536	20.1087	20.0002	19.0578	19.669
GNINQIK	Clo1313_0314			19.5871	18.8895																				22.0704
GVEAVQTYLVHEVQK	Clo1313_0314				20.3543	20.3453	20.7369		21.1292	19.2956	19.4915		19.1558			17.3798			19.9294	17.7019	19.4752	17.1552	20.7878	16.5564	15.9995	20.8244	17.6388	17.1991	20.9615	21.194
IGLASPEK	Clo1313_0314			18.669	19.1076	19.4634	19.378	19.8593	19.5367	19.9285	18.9088	19.8067	19.6996	20.7386	20.3215	20.3075	20.0614		20.2542	19.6442	19.2303		20.3401	20.0994	17.1085	20.6144	18.6953	19.1871	19.3874	20.6942
IIETTLGR	Clo1313_0314		18.6708	19.1702	19.4583	19.975		19.3434		20.8727		19.9923		20.2378	18.9823	20.6753	20.0614	20.3839		20.5982					20.1205	20.902
IKVSDGDQVEAGDELTEGSVNPHDILK	Clo1313_0314																						19.5522						19.9475
IYQCGLPK	Clo1313_0314		18.7658	18.8905	19.7213	19.3225	18.7413	19.3499	19.3359	19.7	19.6003	19.9986	20.4219	20.0473	19.981	18.9994	20.1957		19.891	20.3163			19.9133	19.8313	20.6614	19.8922	20.7538	20.3709	20.0774	20.3534
KGLADTALR	Clo1313_0314																						20.2331	18.7326	19.8183	18.9487		19.5364	19.7374	20.1302
KIIDK	Clo1313_0314																								20.3172					19.6968
KPETINYR	Clo1313_0314								19.2292				19.2387							21.1699						20.5266
LGIQAFEPVLVEGR	Clo1313_0314		19.223	19.5871	19.4583	19.8045	19.6365	19.8025	20.1254	19.6641	19.8409	19.9923	19.6844	19.7711	19.1527	19.4034	20.1442	20.2392	19.891	20.0943	19.1067	18.9891	20.0932	20.0994	20.6663	20.0809	20.1088	19.5364	19.4065	19.3477
LIFNEAIPQDLGFVDR	Clo1313_0314		19.223	17.2708	18.7996	19.9656	20.0342	19.3981	18.6958	20.0729		19.7712		20.011	19.5214	20.2638	20.1759	20.0963	20.0163	20.0943					20.7268			16.4782		18.0458
LIPAGTGMSR	Clo1313_0314		19.0527	19.3617			19.6365	19.9448						20.7326	19.4375	20.6505			19.7867						20.6195
LLDLGAPDIIVR	Clo1313_0314		20.4246	20.0754	20.2331	18.5447	19.7265	20.2192	20.1559	19.6267	19.8079	20.4425	19.8297	20.3289	19.9318	20.4636	20.3081	20.6445	20.8393	20.0638	19.3197	17.3867	19.3387	17.4869	16.7345	18.4704	17.485	17.6702	17.4709	17.1398
LVDVSQDVIVR	Clo1313_0314		20.9232				19.8858						19.6844			17.449			19.9486				18.8801							20.7291
LVNDGLAHNIK	Clo1313_0314																								15.9427
MFELNNFDSIR	Clo1313_0314		20.0181	20.9084	20.2494	19.9751		20.9562	20.723	19.3513	19.8659	20.5066	21.4303	21.0851	19.234	18.01	20.0341	20.0963	19.866	19.5267	18.8672	16.556	17.8315	16.401		20.101	22.4417	22.1695	15.4719	16.2195
MGLLLDMSPR	Clo1313_0314				18.5077	17.9613	20.2803	20.5251		19.5512	19.996	19.9154	20.8339	19.9255	19.8167	20.2818		18.9965	19.9678	19.9719					20.1279		18.7264		21.3769	19.2312
MITDQDAEK	Clo1313_0314																													20.1352
MLQEAVDALIDNGR	Clo1313_0314					19.424
MLQEAVDALIDNGRR	Clo1313_0314					20.0457	21.7675		20.7699	20.0566	19.5998		20.9725								19.3197	20.4532	18.6409	17.8297	19.5316	19.4749			18.6376	18.3878
RLEVVEAFR	Clo1313_0314				18.3615	19.8045			17.0484	20.9989	19.4915																		19.947	20.6185
RLVDVSQDVIVR	Clo1313_0314							19.4068															18.4613						19.8022	20.1919
RVDYSGR	Clo1313_0314																													20.1377
SVIVVGPELK	Clo1313_0314		19.203	19.4269	19.0781	19.0419	19.1906	19.9318	19.5818	19.7295	19.5511	19.7706	19.6936	20.4338	19.1933	20.4891	20.1051	19.9347	20.4655	21.5528	19.9595	19.7197	19.4915	20.0902	21.1808	20.1212	15.5538	18.5507	20.1235	20.4461
SYLIPYGSR	Clo1313_0314		18.4938	17.508	18.5133	17.7997	20.736	20.8838	18.9078	20.0836	18.8336	19.9923	19.8941	20.525	19.1527	20.9526	19.9101	19.9013	19.8257	20.7177	18.9915		19.7145	20.8201		20.3136		19.8631	20.9262	21.0982
TADSGYLTR	Clo1313_0314				18.1497	18.7822		19.4839		19.8612				19.1841		19.7356			20.1702	20.1264			20.0612							20.5718
TFHTGGVAGEDITQGLPR	Clo1313_0314						19.6267			19.6641											19.6889	19.4719	17.5618
TIEFPIK	Clo1313_0314		17.8698				19.6267	20.4564		20.475		19.9787	20.2324	21.0673		18.767	20.2075	19.7782			19.3197		20.1387		17.059		20.1088	18.0643	20.1731	20.9453
VDPLVGLKENVIIGK	Clo1313_0314						21.0275																							17.9568
VEDPGDTSLLPGGLVDVFDFEEENAK	Clo1313_0314		18.6692	19.0726	18.1065	19.1969	18.8736	19.3349	20.0931	20.68	19.6231	20.4726	20.4376	21.0821	20.012	20.7683	20.0444	20.2241	20.1238	21.3021	18.8586	19.8663	19.5276	20.1145	20.7606	19.6978	19.9033	20.1869	20.4489	20.6923
VEELFEAR	Clo1313_0314		19.2603	19.3992	19.3608	19.2203	19.3982	19.8577	19.7198	19.6269	19.4915	20.0526	20.1341	19.85	19.7753	19.9844	19.9761	19.9378	19.3268	20.8031	19.3197	19.5765			20.2897	20.2406
VKVEDPGDTSLLPGGLVDVFDFEEENAK	Clo1313_0314						17.952	19.8577	19.6296	19.1273	19.243	19.9923	20.3506							20.2525		19.0962		20.2245	21.0375	19.9737	20.6185	21.5879	20.2945	20.552
VLTEAAIK	Clo1313_0314						19.1946	19.495	18.4323		18.4346		19.5366		19.6997				20.0388	20.4146				19.8038			20.6418		20.2203	20.1402
VSDGDQVEAGDELTEGSVNPHDILK	Clo1313_0314																						19.6334
YIKETEEKIEK	Clo1313_0314																20.0614
YKDITISTVTE	Clo1313_0314		20.1067	20.4617	19.9936	20.2915	18.9028	20.271	17.5742			19.9923	21.5	19.7711		16.3489	20.0614	18.9759	19.7873	21.8296
YNSVIAAWTEASENITR	Clo1313_0314		19.223			20.406																								18.5751
YPVGNIVHPETGEIIVEAGR	Clo1313_0314																													16.2524
ACNIDVGASVACLL	Clo1313_0315									15.9882										17.6851										16.9857
MLEALK	Clo1313_0315		14.7644
MLEALKTANKTVGMKQSLKAVESLKAK	Clo1313_0315																											12.6252
NNIPIVYVDTMK	Clo1313_0315		17.1323	18.818	16.5473	13.822	14.6364	16.1402	15.6648	16.317	13.3131	16.2431	14.818	16.7584	14.1743	14.9321	13.0071	12.9324	14.0582	17.6851	13.6019	14.8338	13.5458	15.8483	15.4344	14.3483	15.5535	15.6547	14.8784	15.1897
QVFIAK	Clo1313_0315		17.7707	18.2505	14.4951		14.5185	14.6189	17.9194	14.0314	17.6814		14.936	14.5261											15.6143				17.5729
GFNSLK	Clo1313_0316				19.801
GFNSLKK	Clo1313_0316			20.7945	18.4757	19.0614	18.8003	20.1642		19.6343			20.5777	19.9525		20.0932	19.4392	19.6837	20.7342	20.9557	19.136		18.9744					20.2648		20.0716
GTLDAAGVAK	Clo1313_0316		20.2542		18.5559	19.7128	18.7084	19.1097	19.2312	20.5571	18.8751	19.7871	19.7847	19.9769	19.5685	20.6409	19.7298	20.1715	19.6702	20.0343	19.5505	20.0145	20.0178	19.83	19.7861	19.8023	20.2603	20.2837	18.7633	20.837
GVCTVVK	Clo1313_0316			20.7945	19.9343	19.4417	18.7585	18.6855	18.853	19.6388			19.3124		18.8314			19.8752						19.9685	19.9023		19.2458		19.4195
KSTAPALQK	Clo1313_0316																								14.9716
MPTFNQLVR	Clo1313_0316						11.4413
PTFNQLVR	Clo1313_0316		20.5944	20.7945	19.7219	19.2017	19.3178	19.642	19.9688	19.5298	19.0639	19.5665	19.8458	20.1053	19.8675	20.1496	20.1531	19.898	20.3677	20.0343	18.0748	17.2184	20.0326	19.9109	16.2993	16.8286	17.3031	17.2746	19.3968	20.0673
SKYGAK	Clo1313_0316			20.7945																20.4048
STAPALQK	Clo1313_0316		19.1183	20.9949	19.88	19.0876	19.0641	18.9835	20.083	20.2768	16.127	20.335	19.9983	19.03	19.4273	18.2332	19.3823		19.8967	20.3057		19.0772	20.2929	19.9109		18.4513		19.2882	17.3852	20.5912
VQTDISCPQK	Clo1313_0316		21.01		20.1806					19.0983		21.4815		19.1957		19.4325			20.3677	20.0343			19.5713	19.9109						20.4133
VQTDISCPQKR	Clo1313_0316		19.1768	20.7945		19.2017	14.284	19.1097	19.1167	19.6365	19.0639	20.0611	20.05	19.9525		15.8306	19.5845	19.8866	20.5055	21.4573	21.003	20.676	20.7469	19.9109	21.7292	20.0888	17.9997	20.7463		20.4133
DVLPDPIYNDK	Clo1313_0317		21.4794	21.1601	23.113	20.8149	19.8096	20.3993	20.9678	20.9206	21.2074	20.712	21.3985	22.0768	20.7488	21.7459	19.8648	19.4292	19.6763	21.7579			21.7281	22.1617	21.5313	21.2828	21.8119	22.026	22.2467	22.383
DVLPDPIYNDKVVAK	Clo1313_0317		21.6185	22.0354	20.9858	20.8501	22.0008	22.0958	20.8607	21.5167	21.4224		22.0471					19.7567	20.8053	20.0911	20.1972		20.9289	22.2651					19.7925
ICYGAFDIIR	Clo1313_0317		21.4973	21.5699	21.3151	20.8758	20.4046	20.1623	21.5234	21.4314	21.3885	21.4644	21.5325	21.4281	21.0214	21.5051	21.5346	21.2476	21.1947	21.1625	20.3936	20.3982	21.8172	21.0848	20.9123	21.6881	21.6965	21.6576	21.5351	21.7984
KKEDTHK	Clo1313_0317		19.5681	21.0312								19.8046		21.603											21.7514		21.9458
LAAEIIDATNNMGGAYK	Clo1313_0317		21.3798	22.0354	21.2665	20.5964	21.1392	20.9878	21.5026	20.8926	21.2417	21.1588	21.5147	21.7778	21.2367	21.6183	21.7321	21.43	21.6085	20.7265	21.1878	21.2776	21.5393	21.4736	21.3509	21.3108	20.9416	21.6754	21.4219	21.7037
LAAEIIDATNNMGGAYKK	Clo1313_0317																				21.2671		21.6389						21.106	21.6243
LINNIMIDGK	Clo1313_0317		21.5878	22.2849	21.9964	20.9796	20.6324	20.4845	21.1434	20.9535	20.8284	20.478	21.4538	21.3203	20.8081	21.8442	21.4082	20.7201	20.9532	21.425	20.32	20.9143	21.0585	21.9883	22.1726	21.8481	21.6459	21.8725	22.2743	22.5123
LINNIMIDGKK	Clo1313_0317		22.0401	21.4977	21.3268	21.1721	21.1478	20.7819	21.72	21.2895	21.2332	20.475	21.8427	21.0785	20.5329	21.7459	20.6467	20.569	21.2659	20.8801	21.3327	20.5592	22.3536	20.5353	21.7489	21.5169	22.7977	22.1529	21.2805	21.6612
QALALR	Clo1313_0317								21.1072
RDVLPDPIYNDK	Clo1313_0317		18.6097	21.5699	20.9095	21.2739	20.4208	19.1258	21.071	21.8001	21.1817	20.5477	22.3644	22.018	21.2968	21.7934	20.5663	20.9238	20.4553	21.366	20.5941	20.2396	22.4616	21.9915	22.7549	21.7886	21.7574	20.9729	21.9667	22.2419
RDVLPDPIYNDKVVAK	Clo1313_0317						21.4381				20.9429
TGKDPLEVFEQALNNVMPVLEVKPR	Clo1313_0317																								22.8854	21.5169	21.7846	22.383	20.8124	22.3131
VGGATYQVPVEVRPER	Clo1313_0317				19.0907	20.8758	20.7851		20.8166	21.2064	20.9185		21.669							20.8658	20.4611	21.136	22.2751	21.9943	21.754	21.1715	22.1036	21.2869	22.1429	22.4893
ADPVILEPIMK	Clo1313_0318														19.0681	20.9292
AIPVLCGSSYK	Clo1313_0318		19.9145	19.9981	19.3335	18.4221	19.0901	19.4138	19.7861	19.1669	18.9536	19.0248	20.2386	19.9508	19.3745	19.4504	19.3614	19.4834	20.0236	19.7452	20.6447	20.6287	19.5067	19.8921	19.0736	19.0808	19.49	19.1901	19.4562	19.9336
AYYYMDDLGK	Clo1313_0318		20.6924	20.4917	19.3482	19.9957	16.9113	20.1177	20.4807	19.7404	19.0766	19.3951	18.2626	21.1372	20.3449	20.7854	20.1391	19.8481	17.4538	20.6212	17.5941	17.2484	18.9242	18.4297	17.9574	17.5771	18.2539	18.2223	20.3646	21.0644
DIPEDMRELAEEYR	Clo1313_0318				19.2963	18.8102		19.4161					19.4681						18.5719	18.2762	19.2805			19.7675	18.3292	18.8454	18.6046	19.7271	20.1992	20.1925
EDNFQGIIDLIEMK	Clo1313_0318		19.054	19.7709	19.2741	18.7716	19.2775	18.8606	20.9005	20.769	20.6266	19.4825	20.7973	20.0948	20.1039	19.2203	19.8156	20.0131	19.7593	21.4551	19.2281	15.0304	21.0855	16.9501	20.6416	19.0759	17.3149	16.6927	18.3647	20.0644
EFKVEANVGNPQVAYK	Clo1313_0318												17.6839										20.4064	19.7684	19.3727	19.317			16.9718	18.5929
ETTTGDTLCDEANPVILESMNFPEPVIHVAIEPK	Clo1313_0318		19.965	17.3211	18.707	18.9389	19.0327	19.3979	19.6289	20.2613	19.5783	19.5569	19.8754	20.5878	18.8861	20.317	19.8336	18.3376	18.6118	20.3411	18.4124	19.279	19.6224	20.0764	20.1622	19.2432	20.0995	19.322	20.0026	20.3732
EYIPAVDAGIQSAMNNGVLAGYPVVDVK	Clo1313_0318		19.2664	19.2542	18.3065	19.0074	19.0214	19.4099	19.2744	19.5099	19.5078	19.408	19.6013	20.2501	19.565	20.1994	19.2383	19.5192	19.1518	19.9958	19.7681	20.1774	19.3909	20.4812	20.0932	19.2169	19.8769	20.6196	19.9634	20.3324
GGVEPQSETVWR	Clo1313_0318		19.6859	19.829	18.6682	18.1898	19.4676	18.4982	19.5097	20.2735	19.8329	19.187	19.7151	20.6331	19.9469	20.207	19.8509	18.6712	19.0289	19.0644	19.7245	19.6287	20.0806	19.6225	15.3966	19.6	20.1111	19.3716	19.4464	19.8477
GITITSAATTAQWK	Clo1313_0318		19.965	23.231				18.8767				18.3494	19.1318	20.6693	19.2691	20.2613				20.1172
GQYGHCWIEIEPK	Clo1313_0318				19.1077	19.5626	20.0058		19.6477	19.9823	18.9034		19.6037								19.1928	17.892	19.7649	19.9664	17.8816	17.3079	17.7789	17.3416	19.5957	20.7709
GTGYEFVNK	Clo1313_0318		20.5809	20.9455	19.7983	19.4499	20.3118	18.4315	20.2487	20.2531	19.3723	18.316	19.0123	19.4883	18.9691	19.0144	18.9633	18.1572	18.4296	20.3061	19.2171	18.1184	18.8382	19.7534	19.5535	18.4881	19.5907	19.462	19.1803	20.2373
GVFSMEISHFEEVPK	Clo1313_0318				19.0684	20.2499	18.1734		20.4822	20.0427	20.1293		19.8027								21.7632	19.7066	18.3153	17.0239	16.8566	18.1652	16.9985	18.0564	18.3895	20.1424
GVFSMEISHFEEVPKNIQEQIISGR	Clo1313_0318							19.4782																					19.2246
HASDDEPFSALAFK	Clo1313_0318		19.965	19.8842	19.2669	19.0103	19.1444		19.7113	19.6946	19.2362		19.8566	20.0819		19.9432	19.8276	19.6666	17.0046	18.0383	19.5569	19.4278	19.7439	20.0572	19.172	19.5387	20.181	20.5174	19.7433	19.9675
IEGMEAR	Clo1313_0318		19.965		18.9775				19.6477		19.0777	19.7107			18.133			19.6739		19.833			20.6382							20.0644
IGETHEGSATMDWMEQEQER	Clo1313_0318				17.9489	18.9933	19.0874		18.9636	20.3214	19.7398		19.8407							17.0847	17.9821		17.8639	20.4971		18.4284	19.0018	19.6396	20.1702	20.128
ILFYTGR	Clo1313_0318		20.6759	19.5581												20.2613
IMSDPYVGK	Clo1313_0318		19.5608	19.2534	19.1271	19.054	18.398	18.9571	19.6262	19.7404		19.8207	19.8521	19.6415	19.2644	20.2255	19.6936	20.066	19.759	20.0949	19.096		19.9155	20.1237	19.6377					19.8134
INIIDTPGHVDFTVEVER	Clo1313_0318				17.9888	19.0826		17.1029	19.4658	19.7759	20.4868										20.177	19.48	18.4827	19.4234			19.9047	19.6669	19.9868	18.5971
IVGGVIPK	Clo1313_0318		19.965	19.9572	19.1673	17.5971	19.7459	18.9667	19.6388	19.7775	18.231	19.9456	18.458	19.5665	19.736	19.4406	19.8515	19.4328	19.9468	19.0731	19.2599	19.2105	19.8147	19.7741	18.4318		20.6104	20.5392	20.0805	20.1339
KADPVILEPIMK	Clo1313_0318		19.965		19.4241	19.3323	19.5727	17.1345	19.8809	19.5505	19.0788		19.919	20.0613		19.8678			18.901	18.8808	19.964	19.4868	18.5718	18.5034	16.0474	20.8586	18.5924	19.4217	20.2826	19.8287
KGTIAVK	Clo1313_0318			20.7632			19.1345	18.9693	19.6477							20.0186			19.7596	20.7608				19.4298	16.8302				20.305
LAEEDPTFR	Clo1313_0318		20.304		19.4067	19.3926	17.6115	20.067	20.0148	19.2924	19.3966	19.7169	18.0391	20.1908	20.7535	19.9809	20.9034	17.6967	21.0436	19.995	19.598	17.3663	18.6505	19.3583	19.1537	18.1563	19.4922	19.2295	17.9586	20.0644
LCFFR	Clo1313_0318								20.2707															19.5129			18.4489
LLDAIVDYMPSPVDIEAIK	Clo1313_0318		19.3609	19.3269	18.3056	19.3137	17.552	18.0396	20.2727	20.609	18.7924	19.5814	19.9272	19.9871	19.7499	20.3646	19.7674	19.9201	19.2033	20.1695			20.1797	20.4542	19.8958	18.4647	20.6824	21.224	17.547	20.0644
LLDAIVDYMPSPVDIEAIKGVSVDGETEIER	Clo1313_0318			19.0162	20.1245	19.8875	20.3092	21.1165	20.2083	21.0435	20.4599	19.383	20.6586	20.0974	18.2487	19.1988		18.6718	17.9418	19.0277		19.7138	19.885	19.5388		19.6183	18.2038	18.9231	18.1603	19.121
LQANPVPIQLPIGKEDNFQGIIDLIEMK	Clo1313_0318									18.4961	19.0745										17.3036	18.3383	19.987	19.5129	19.9682	19.0711		22.2206	19.3796	20.4629
LSSGSYVLNATK	Clo1313_0318		20.032	20.0295	18.995	19.1112	19.0863	18.8717	19.7835	19.7883	18.7212	20.0677	19.1885	20.3716	19.7906	20.1105	19.9023	19.7033	19.996	20.5102	19.0169	16.6904	18.6929	19.8029	19.5619	18.3175	18.1322	17.1045	20.6772	20.2136
MALALQK	Clo1313_0318		20.2612	19.1228	19.3689	19.5744	19.2062		19.6899	19.3456	18.8127	19.1961	19.7581	20.0072	19.858	19.7169	19.8396	19.9114	19.7848	20.4102	16.7997	16.3854	20.466	19.299	19.6053	18.1045	20.534	20.5715	19.9773	19.2558
MAYVNK	Clo1313_0318		19.3949	19.2113	19.0514	19.0202			19.459	19.3933		19.2664		20.02		19.4113		19.6666	20.4834	20.4944			20.3098	20.1682		20.055		20.1278		20.6248
MDIMGADFFNCIK	Clo1313_0318		20.423	20.6628	18.3899	18.2346	19.2408	18.3047	19.5901	19.3587	19.0702	19.8898	19.5665	20.8639	19.8029	20.6877	19.2427	18.9362	20.0395	19.6676	19.8475	18.2221	17.3967	20.3142	16.5241	17.7329	21.3397	18.9945	19.6579	20.0644
NIGIMAHIDAGK	Clo1313_0318					18.7385					18.6267												20.1497						21.4785
NIQEQIISGR	Clo1313_0318		19.7592	19.8842	19.7863	19.2359	19.2743	19.0873	20.0785	19.5716	19.044	19.5854	19.6059	20.1026	20.183	20.0526	19.847	19.7951	20.3341	20.1772	18.385	19.3948	20.4523	20.3768	17.1649	19.8228	18.7128	19.5126	19.3634	20.5396
QFSLENTR	Clo1313_0318		20.0054	19.7249	19.7512	19.673	19.1129	19.1007	19.6477	20.0209	19.0223	19.1223	19.4826	19.694	18.7479	19.6278		19.54		20.163			20.0771		19.574	19.4204	20.1601	20.6422		19.8374
TNLLENVAEYDEELMMK	Clo1313_0318		19.3247	19.7954	18.9457	19.2858	18.5402	19.1428	19.6819	19.9416	20.0134	20.1006	17.8029	20.5675	19.3259	20.3656	19.1932	19.6293	19.6901	20.0476	18.8243	16.5973	20.5208	20.3901	20.0225	19.6689	18.8249	16.2423	19.989	20.3154
TYTDQETGQTIIAGMGELHLEIIVDR	Clo1313_0318										19.5426	19.5953				18.3536
VAASMAFK	Clo1313_0318		19.5798	19.4009	18.5677	19.1719	19.5329	19.271	19.2341	19.6469	18.9319	19.3953	19.2669	19.6552	18.7898	18.6609	19.7917	19.686	20.6418	19.9761	19.5892	20.2203	19.8833	20.2275	18.7627	20.134	20.0481	18.3304	20.3658	21.097
VEANVGNPQVAYK	Clo1313_0318			22.7869																18.5303					21.1154				19.1807	19.5768
VLDGAVAVFCAK	Clo1313_0318		19.965	21.6221	19.7398	18.3851	19.0114	19.2434	19.4928	18.9129	18.5352	18.9995	19.253	19.0397	19.9445	19.4661	20.4994	19.928	20.2596	19.3298	18.7512	19.2284	18.106	19.9744		18.6227	19.4706	19.9559	19.639	19.5915
VTLYDGSYHEVDSSEMAFK	Clo1313_0318		19.5286	20.118	19.1597	20.0834	18.3955	19.3219	18.6789	19.6738	18.8634	18.3132	20.6623	20.5981		19.7108		17.5646	19.4169	20.9413	19.2391	15.4651	21.1232	21.3461	19.0876	19.5806	18.9966	18.5969	20.2849	20.0644
VVVTVPEDYMGDVIGDLNSR	Clo1313_0318		20.0668	20.5373	19.0684	18.9773	19.0515	19.2434	19.459	19.4256	19.3966	19.5953	19.8566	20.6444	19.736	20.2613	19.8396	19.8025	19.8743	19.7421	19.1928	19.4868	19.9109	19.5129	19.3727	18.9331	19.3093	16.1654	19.4594	19.5768
YLEGEEITEAEIK	Clo1313_0318		19.965	23.4521								19.6846		20.0923		18.7507	20.5893	19.7132	20.859	22.2544			18.9005	17.4378			16.3115
AKFER	Clo1313_0319												25.0651
ANYTSYENIDK	Clo1313_0319		26.6223	26.8603	25.0285	26.8448	24.1296	24.3454	24.9375	25.187	24.0771	25.07	25.0656	24.5945	24.5822	24.9702	25.0846	24.9566	24.9117	25.1055	24.5446	24.9714	25.6362	25.4205	25.625	26.3776	24.9062	25.5441	25.5428	25.034
ANYTSYENIDKAPEER	Clo1313_0319		25.0911	25.9057	24.5828	24.4261	24.4131	24.3059	24.7689	24.7052	24.864	25.2363	24.8627	25.623	24.7555	24.7966	25.2414	25.2055	25.2689	25.1868	24.6142	23.6374	26.002	25.6956	25.8243	25.8513	25.1866	25.3153	24.5804	25.0272
ANYTSYENIDKAPEERER	Clo1313_0319				25.0285	26.2291	24.8655	23.3613		26.0398	25.1197		25.3862		24.5805		25.0846				24.7541	24.2167	26.2585	25.2894	25.129	24.0643	25.3147	25.1724	23.5438	24.5359
CDMVDDEELLELVEMEIR	Clo1313_0319		25.2868	25.8196	24.5767	25.1433	24.8551	24.9626	25.4892	25.7085	25.7648	26.0837	25.2939	25.9343	24.5619	25.489	24.8315	24.9974	24.4675	25.5773	23.456	23.7629	25.0495	25.3121	25.6218	24.56	24.7055	25.3798	24.0313	24.4866
DSDKPFAMPVEDVFTITGR	Clo1313_0319		24.1792	25.9535	25.0235	25.0575	24.8807	24.7132	24.9287	25.1853	25.146	24.8542	24.8915	25.3748	24.5839	24.8819	24.654	24.739	25.0469	25.2047	25.1694	24.2167	25.7185	25.2901	25.7705	25.5857	25.1686	25.579	24.2369	24.5359
EHILLAR	Clo1313_0319		25.3713	25.5832	24.7131	24.4163	24.8689	24.5514	25.1191	24.6732	25.1193	24.7281	25.1723	25.0163	24.5743	24.3256	24.8769	24.5753	25.4162	24.9579	25.0223	24.2263	25.9751	25.3075	25.9917	25.785	25.7538	25.6964	24.8322	25.3883
ELLNTYEFPGDEIPIIR	Clo1313_0319		25.3965	25.7036	24.8213	24.843	24.8655	24.883	25.1303	25.1241	25.4962	25.3357	25.079	25.9047	24.8804	25.4369	25.0846	25.0611	25.0435	25.2081	24.3849	23.8954	25.8699	25.5185	25.4362	25.2317	25.0744	25.0038	24.1544	24.3987
GITISTSHVEYETDNR	Clo1313_0319		24.9047	24.4758	24.3913	24.7311	24.1991	24.3195	24.9208	24.966	24.945	24.9163	25.1149	25.5754	23.9553	24.8899	24.7446	24.6117	25.0262	25.5036	24.1893	23.7095	26.2488	25.5837	25.7802	25.825	25.4242	25.4106	24.8928	25.2662
GQVLAK	Clo1313_0319		26.2306	26.3848	25.7519	24.209		22.4628	25.4944			24.2049	25.0658			24.8819			25.1097	24.9023				24.8362		24.3651			24.3558	25.907
GQVLAKPGSIKPHTYFEAQVYVLTK	Clo1313_0319																			24.7087	25.6654
GQVLAKPGSIKPHTYFEAQVYVLTKEEGGR	Clo1313_0319																				24.7541
GSALAALESTATSVDAPEYQPILK	Clo1313_0319		24.9587	25.2381	24.1418	24.5167	24.8676	24.7397	25.0241	24.9497	24.8714	25.1088	24.9428	25.6217	24.9327	25.1953	25.1844	25.197	24.734	24.8786	24.8713	24.2234	25.744	25.2882	25.4235	25.175	24.953	25.3381	24.2853	24.5377
GTVATGR	Clo1313_0319								25.1404
GTVATGRVER	Clo1313_0319		25.2743	28.5748	25.196	24.4804	24.8655	27.2127	24.3137	24.4949	25.0132	25.6343	25.0244	24.9047	24.1079	24.228	25.3326	25.5043	25.03	25.5281	26.4891	24.2167	25.578	24.6302		25.4397	25.1733
HYAHVDCPGHADYVK	Clo1313_0319																												24.6732	26.2786
KLLDQAVAGDNIGALLR	Clo1313_0319			25.5832	26.0956	26.1022	24.8655	21.1838	26.2001	26.2787	25.773		25.2465	25.3723	24.5788	24.8819	25.0846	24.9217			25.1632	24.8627	25.6341	25.2892	26.0242	25.3084	25.1748	25.4585	25.347	25.8632
KTVVTGIEMFR	Clo1313_0319				25.1766	25.255	23.7208		25.4735	25.3249	24.5768	25.07	25.0664								23.761	23.4012	25.6377	24.8545	25.6261	25.4835	25.6344	25.6812	25.1402	25.7307
LITPVAMEEGLK	Clo1313_0319		25.5272	26.0359	25.0568	24.652	24.8475	24.7615	25.409	25.0647	25.081	25.7418	25.3085	25.3288	25.0493	25.0544	25.4514	25.2998	25.4667	24.6134	24.8102	24.0915	25.2837	25.182	25.4831	25.52	24.9243	25.4722	24.795	24.8901
LLDQAVAGDNIGALLR	Clo1313_0319		25.1534	25.4931	25.2109	24.9055	24.0126	23.9121	25.5304	25.4443	25.3752	25.6234	25.0582	25.446	24.6077	24.7741	25.1293	24.861	24.4207	24.6672	23.177	23.0973	25.4224	24.7059	25.6589	25.5619	25.1034	25.7475	24.331	24.7844
LMEEVDK	Clo1313_0319		25.0661		25.0231	25.0016			24.908	25.6912			25.0656				25.5207		25.7644	25.2052			25.497	24.832	25.018				24.6732	26.7093
LMEEVDKYIPTPQR	Clo1313_0319		25.0982	25.2163	25.0622	24.6166	24.9219	24.7308	25.2112	24.9953	25.2603	25.0137	25.2088	25.2813	24.1928	24.9114	24.5996	24.6274	24.9811	25.0773	24.8932	24.199	25.626	25.5509	25.6889	25.9116	25.3981	25.4887	24.622	24.9979
MGDEVEIVGLSDSPK	Clo1313_0319		25.7238	26.0412	24.9711	24.6773	24.7478	24.6895	25.0505	25.1272	25.1281	25.3088	24.8388	25.423	24.7703	25.051	25.271	25.1828	25.3517	24.8538	24.1315	23.7621	24.8529	25.1548	25.5643	25.7859	25.1865	25.4921	24.5931	24.8462
MGDEVEIVGLSDSPKK	Clo1313_0319		26.0253	26.2951	25.0285	25.0892	25.154	25.0925	25.3938	25.1343	25.1335	25.4999	25.1352	25.3697	24.4132	24.8267	25.1962	25.1623	24.7857	25.342	24.5255	24.1985	25.2062	25.0438	25.2994	25.1242	25.1192	25.4731	24.5635	25.2323
NEVER	Clo1313_0319								25.137
NMITGAAQMDGAILVVSAADGPMPQTR	Clo1313_0319		25.2701	22.6449	24.9377	25.1132	24.9338	24.7906	25.208	25.2058	25.635	25.0682	25.0503	25.6657	24.5755	24.8903	24.8812	24.8689	25.0303	25.0735	24.5509	24.0894	25.2941	25.3363	25.624	24.326	25.4564	25.4585	23.9652	24.1606
QVGVPYIVVFLNK	Clo1313_0319		25.2784		25.0285	26.9071	25.2879	25.1225	25.1387	25.1516	25.1197	25.218	25.0654	25.3742	24.5163	24.8819	25.0846	24.9306	25.0292				25.6382	25.2897	25.838	25.3959	25.174	25.4585	25.7512	25.6945
TKPHVNIGTIGHVDHGK	Clo1313_0319																				26.6338	24.2167		25.2896				25.4585
TSLTAAITK	Clo1313_0319		25.6798	25.4836	24.617	24.5884	24.8035	24.7125	24.8725	24.862	24.6101	25.07	25.1592	25.3362	25.2357	24.8089	25.3593	25.1696	25.5532	25.426	24.5454	24.283	25.6423	25.3018	25.5347	25.5864	25.4825	25.4585	24.8745	25.0812
TTDVTGVVELPQGTEMVMPGDHITMK	Clo1313_0319		24.6641	24.9003	24.7116	25.0369	24.8379	24.9088	24.8884	25.1689	25.1624	24.9133	25.0764	25.6442	24.4661	25.3413	24.5992	24.9394	24.4488	25.2435	24.7541	24.5227	25.4079	25.1856	25.6399	25.2298	25.3646	25.6693	24.5518	24.651
TVGAGNVSK	Clo1313_0319		25.8126	26.7671	25.6591	24.9472	25.2536	25.3118	25.1583	25.1853	23.9624	25.07	25.0656	25.3745	24.3649	24.7738		24.935	25.1618	25.4769	24.2006	24.3628	26.0045	24.9548		24.8683		25.4585	25.2364	25.034
TVVTGIEMFR	Clo1313_0319		24.8178	25.2947	25.2746	24.8436	23.8677	23.4743	25.9358	25.2132	24.7828	25.6629	24.9984	25.8397	25.2248	25.2555	25.5953	24.7112	24.9484	25.1766	24.7541	24.2167	25.6372	25.2895	25.4663	24.4175	25.1737	25.7907	24.8538	25.3592
TVVTGIEMFRK	Clo1313_0319		25.2534	25.5832	26.0937	25.8955	24.9702	24.7125	26.217	25.7688	25.9411	25.07	25.0655	25.3735		24.8819	25.0846	24.9041	25.0298	25.1461	24.7719	24.2167	25.816	25.4905	26.0206	25.5875	24.9347	24.9448	25.3936	25.0638
VKLITPVAMEEGLK	Clo1313_0319		25.2201	23.3362	25.4593	25.2058	25.1521	21.6578	24.9764	25.1304	25.1197		25.0637						25.0282	25.1665	25.3304	24.7353	25.7448	25.4133	25.5872	25.3024	24.4494	25.1287	24.7537	24.8058
VLGFQGK	Clo1313_0319		25.7317	25.3417	24.426	24.185	24.647	24.3647	25.1438	24.5091	24.3168	24.9148	24.8894	25.0278	24.8789	24.5691	25.1553	24.8309	25.2018	25.4043	25.1719	24.0844	25.7671	25.2923	25.7505	26.0539	25.1717	25.4585	25.2804	25.4237
EITINNISGWEAK	Clo1313_0324		15.694	16.0987	16.4994	17.194		12.1174				12.999	15.5394	15.0942			13.7811		15.9684	16.6319						12.1792
IVLTAEGEDEVEALNELENYLESGLGESV	Clo1313_0324																				14.4067	14.8898
LAAMFIQK	Clo1313_0324		16.9087	16.7091	15.9766	13.4877						17.4532		17.6547			15.5677	13.6661		13.6487
SLLGVLSLGIEK	Clo1313_0324		14.5851							15.8093				15.9489												15.6941
STVWIEK	Clo1313_0324		14.6487			14.055		14.9027	15.6588			15.963	15.5394	15.8852		14.0356	15.5677	15.285	14.1002	14.0689					15.9887
AVVLK	Clo1313_0326																		11.0579
DIVLLR	Clo1313_0326																												14.4909
GVGPK	Clo1313_0326																		16.1451	16.1232
IKSINVQNDYQSMQEVIFR	Clo1313_0326				12.229										15.588		14.8935	15.789	15.154		15.319	14.1886
YSGSVLDNIEGVGPK	Clo1313_0326			13.5711
AHDDIKR	Clo1313_0328				17.5451			16.5346			15.8283														18.0119		18.3766		16.4231
AIEENDIFPVDRPTISIK	Clo1313_0328						17.3788		18.7712	18.6086	17.0051		18.6068			16.1163			18.4071	16.515	16.5294	16.8832	18.5895	18.5728	18.5564	17.7698	17.6895	17.9717	18.7943	17.8514
AKHELEDKVVAK	Clo1313_0328						14.7938
ATILFK	Clo1313_0328				18.4277	18.2972	18.3637	18.583									14.6333		17.5884	16.0408				14.9871					15.2325
AVDFLVQNAK	Clo1313_0328		18.9907	18.75	18.4277	18.0515	17.6748	16.4143	19.5153	18.7426	15.9486	17.048	18.9875	19.9442	17.5897	19.0762	13.7474	17.2221	18.4071	19.3447			17.5449	17.4348	17.882	16.1701	16.4197	15.5469	18.6603	18.135
DKNIVELEIEVEAAKFEEAVQK	Clo1313_0328														17.5897		14.2052								15.7902		15.9619	17.0068	19.1292
DRAHDDIKR	Clo1313_0328			17.9609	17.5996	17.6352			18.0272	19.1909						19.4925							18.0379	18.7715
DVSEFDTLEEYKESIR	Clo1313_0328									18.8766																				18.001
DYNMR	Clo1313_0328																	17.2221	18.0848											19.3922
ELAGKPALFK	Clo1313_0328						15.7762			18.5843			16.5415								16.283		18.2057	18.2516	18.3081	15.9086	16.8001		16.5994	18.3964
ELPAIDDEFAKDVSEFDTLEEYKESIR	Clo1313_0328																													18.135
EVFYEDAINIVCADAYDKAIEENDIFPVDRPTISIK	Clo1313_0328																									13.9804
GDIVDIDFEGFIDGEPFEGGK	Clo1313_0328		18.606	20.0998			15.9419	16.4257				20.8708	16.7718	21.3791	17.5783	19.5279	17.2376	19.5662	18.9657	20.5589				15.7286	17.2029	14.9742			14.0661	18.135
GIQKGDIVDIDFEGFIDGEPFEGGK	Clo1313_0328									18.56
IMSVEDR	Clo1313_0328		17.8868		17.169	16.5893	17.6748	18.226	18.7824		17.9997	18.5138	18.6024		18.1466		18.658		18.9851	17.3523					18.0519				18.5451
KAVDFLVQNAK	Clo1313_0328																						17.7563						18.6603	18.116
KLTEAAEHR	Clo1313_0328		16.5583		17.5137		17.0622		18.0192		17.4385		18.1202		18.2023		17.7034		17.6989		17.124		18.7421		18.8089				19.4543
LNYQGLDLDK	Clo1313_0328				17.6089	18.1073			19.4594	19.9515
LTEAAEHR	Clo1313_0328			19.6276	16.4583				16.98	19.3772									17.7725				20.3084
QIDSMVR	Clo1313_0328		17.757			17.3568	17.6748			18.3525							18.7068		19.0454											18.4061
QLVLEK	Clo1313_0328			17.4319		18.5308	18.2041	15.8655	16.9485	18.014		15.7111		17.0728				18.1185		18.8654			19.0732	18.2942		18.1441	17.2162
SIIER	Clo1313_0328			17.5339	17.3889	17.6251		18.5295	17.1653	18.0113	16.913	18.5279				18.4144			18.8334							18.255	17.9466
SYNMEHEDFKK	Clo1313_0328											13.0763			17.5897		17.1762
VEDIKVSDEEINEEAEK	Clo1313_0328		17.9399	18.3277	17.5451	17.4854	16.1524	18.8101		18.5113	18.4348	18.0817	17.6137	19.123	16.9434	19.3213	17.6667	18.3799	18.8574	18.805			16.3742	17.0765	19.6283	18.6712	18.0025		18.8916	18.7963
VEVNVTDEDVEKELK	Clo1313_0328									18.7761																				18.1015
VIVNDVK	Clo1313_0328		17.429		17.2021	17.2518	18.1577	17.5966	17.6851	17.9246	17.1904	17.7632	17.7663	17.6824	17.3933	17.3959	18.5173	18.2264	18.1203	18.2156	18.3493		18.2787	17.6313		18.1565	18.1694	18.0051	18.1134	19.5692
VKELPAIDDEFAKDVSEFDTLEEYKESIR	Clo1313_0328																											13.9324
VVENAQVDIPDVMIER	Clo1313_0328		18.0718	18.8412	18.2904	17.9403	17.4324	18.3012	18.5735	18.4914	18.6367	18.8098	18.6928	19.2353	18.6777	18.7809	18.402	18.8648	18.4071	19.1418	17.9905	17.8827	18.5352			18.66	19.2899
AYGIVDEVMER	Clo1313_0329		20.0699	20.0038	14.5282	17.8512	19.3499	19.2822	15.1274	15.2113	14.3797	19.5011	19.1359	20.0509	15.9347	19.2297	19.2741	19.3435	19.1957	19.256	16.2332	16.4689	19.206	16.4379	16.513	16.5703	17.0506	16.961	20.0611	16.1982
DFFMSAEEAK	Clo1313_0329			17.933	17.9639	17.6253	17.1885	18.5566	17.7392	19.0295	17.1617	19.0923	17.9426	18.3695	18.6605	18.6014	18.1166	18.1109	17.3664	19.256	17.8587	17.6771	17.1961	19.2494	19.2766	18.7881	19.4345	18.8518	19.3113	19.55
DTERDFFMSAEEAK	Clo1313_0329		17.9924	18.3671	17.9074	18.0986	18.0323	18.1951	18.2637	18.209	18.076	17.708	18.6282	18.3131			17.1492	17.5296	18.5605	19.0086	18.0639	17.9863	17.3223	19.1742	18.8304	18.7833	18.5209	19.1265	18.4759	18.5678
FALPNSEIMIHQPLGGAR	Clo1313_0329												18.2731											14.4008	19.0494	16.5703	17.9242
IHAEQIIK	Clo1313_0329																										17.4137	16.961	16.33
SLVPIVVEQTNR	Clo1313_0329		19.2663	19.6743	19.2489	19.2358	18.9717	19.2049	18.6938	19.48	18.5502	19.591	19.0783	20.5055	18.3813	16.5166	18.8646	18.279	18.8464	16.9119		14.745	18.8814	20.386			19.7258	19.3695	20.0611	20.1624
SLVPIVVEQTNRGER	Clo1313_0329			18.7474	14.9634	16.4844	17.1495		16.4346	16.5262	14.7568		17.4979						18.062	17.7733	18.5503	17.9363	17.4998	16.7819	16.3415	16.7417			16.2939	16.7483
SYDIYSR	Clo1313_0329		18.2687	18.6232		17.768	18.0717	18.4365	18.0179	18.7717	17.2798		18.7779	18.9983	18.1884	18.4855	18.2579		19.6193	18.409	19.6217		19.2892			19.2791	19.0523	19.9077
TGQPFEK	Clo1313_0329		16.3525	18.8716	18.9322	18.1314			20.2458	18.8665	16.976			17.1			18.6368	17.1493		18.9758								19.3555
AILEEIMLDVMYDIPSQENVEK	Clo1313_0330																	13.7681		15.4535
DVSGEGVQQALLK	Clo1313_0330		13.1997	15.4169			13.5388												14.8232	15.1375	14.3363			15.0842
ILNVPFAIADATSLTEAGYVGEDVENILLK	Clo1313_0330									13.3038		14.7011			14.9339	15.1326	15.3447	15.1961	15.2009	16.0155		14.7188			15.5733	14.5336
ILTEPK	Clo1313_0330		14.1275		14.5282	14.7659	15.1299	14.4592	14.8424	14.3813	13.9586	15.1855	15.4952	15.442	14.8114		15.4673		14.8232	13.7245			15.415	14.3724				14.222	13.2547	14.1333
KSENPSITR	Clo1313_0330														13.635			13.6344	14.6986	14.5949			13.7489	14.5837						14.258
LFEMDDVILEFEKEAIEAIADK	Clo1313_0330																													11.621
QALLK	Clo1313_0330					13.8701																								15.0291
SNIVMLGPTGSGK	Clo1313_0330																16.4663
TLLAQTLAR	Clo1313_0330								14.7821	13.5773								15.3878	15.8037	13.7847
ALLDK	Clo1313_0352																						12.0611
ELFSEIKNR	Clo1313_0352		16.1512	16.8834	17.2923				17.5415			17.0835
LSDIR	Clo1313_0352																									12.1897
VEELLK	Clo1313_0359					15.1473														12.7117										12.9143
VFGEQVLTH	Clo1313_0359																							13.0416
ETVSRKMNMLQEEGIIEMVGNKK	Clo1313_0360																							11.2269
IGVAR	Clo1313_0360																16.1873							16.6345
FYIDFLDDPQNDKER	Clo1313_0365			13.633	16.1709	16.7443	15.6996	14.8949	15.8981		16.0361		16.0515	16.4972		15.1258	14.5625			16.9994			17.0368		17.078			17.0274		15.5282
LFDERGIK	Clo1313_0365																			9.84661
EWLKSKVEMKNATP	Clo1313_0369																												16.3585
PLFQDVNR	Clo1313_0369		13.2054									12.6349
LDVLK	Clo1313_0372												12.1433
LSDAVVNMDEEETVLLSK	Clo1313_0372		13.8912	16.5697											16.8044	15.8271							15.4494
LLEAK	Clo1313_0373				13.984	13.7965		12.6334	11.8379	13.2644		12.8563	12.0006					12.1152	13.0461	14.9638				12.9047
VINVK	Clo1313_0373			13.5362
VRLMGNVKPSETMLQGTVSDVKKAVFECVR	Clo1313_0373							11.0615
LDAAK	Clo1313_0375									10.1927															10.4918
VELGENKQNGTLK	Clo1313_0375			15.1135
ETLAEAVK	Clo1313_0381												11.8308
ETLAEAVKRLEK	Clo1313_0381															12.3625
KETLAEAVK	Clo1313_0381																	12.2029					12.7975
NFRESLAK	Clo1313_0381										12.5351		13.2831
AGVLK	Clo1313_0384								14.0352
DSLSQLDCGWIQIYVEDAQESLDMVIQAYKIAENPK	Clo1313_0384									12.9495
EVALGTLK	Clo1313_0384					11.2744	11.6418																						13.7498
DMDSFAK	Clo1313_0387																								16.021
GVLIEIEAVAIK	Clo1313_0387					14.341		15.6272								14.9272
MYIEVVK	Clo1313_0387		16.6345	17.6503			15.337					15.2546	15.818	15.6476	14.5322	15.5311	14.7646								15.3324	16.5706
[truncated: 9,266 more rows]
